# Supplementary material for: Optimization of bus stop layout considering multiple factors including passenger flow direction
Source: PLoS One. 2024 Nov 11;19(11):e0313040. doi: 10.1371/journal.pone.0313040 (PMC11554079; doi:10.1371/journal.pone.0313040)
Supplement: S1 Table — (XLSX) [file pone.0313040.s001.xlsx]

## Sheet: Sheet1
Gid	Geometry
1	MULTIPOLYGON (((114.561044775592 37.34387001036001, 114.561044775592 37.345926134072, 114.56845116311098 37.34570356623346, 114.56765677449422 37.3426319988792, 114.56125473011897 37.34305189812881, 114.561044775592 37.34387001036001)))
2	MULTIPOLYGON (((114.55282028074399 37.34232791757601, 114.55282028074399 37.34541210314401, 114.55282028074399 37.345926134072, 114.561044775592 37.345926134072, 114.561044775592 37.34387001036001, 114.56074069919099 37.343660060735196, 114.560320790137 37.34305189812881, 114.55714248269499 37.3426319988792, 114.55326748514143 37.34168021789991, 114.55282028074399 37.34232791757601)))
3	MULTIPOLYGON (((114.55282028074399 37.34541210314401, 114.55282028074399 37.34232791757601, 114.55076164711535 37.341067434007556, 114.53909498983849 37.34053860780726, 114.53678006234688 37.341763555956305, 114.53779648446445 37.34564265614508, 114.55064835575298 37.34617335081163, 114.55282028074399 37.34541210314401)))
4	MULTIPOLYGON (((114.750208157096 37.339757762936, 114.74618589018355 37.340048503934206, 114.74506784781599 37.34129985572, 114.7459086698906 37.34570377751746, 114.75123621895199 37.34541210314401, 114.75095077868204 37.34312739612723, 114.75072218802399 37.340271793864005, 114.750208157096 37.340271793864005, 114.750208157096 37.339757762936)))
5	MULTIPOLYGON (((114.75072218802399 37.340271793864005, 114.75095077868204 37.34312739612723, 114.75123621895199 37.34541210314401, 114.75555465602802 37.34487196981827, 114.75432040451999 37.339757762936, 114.75286829224756 37.33907931482019, 114.75100072602318 37.33978326947365, 114.75072218802399 37.340271793864005)))
6	MULTIPOLYGON (((114.775909703496 37.337187608296006, 114.77213315742267 37.33742161782486, 114.771797456072 37.338729701080005, 114.77193399553724 37.344497167201766, 114.77295628458496 37.34348673628462, 114.77642373442399 37.343355979432005, 114.77619514376595 37.33947231482256, 114.775909703496 37.337187608296006)))
7	MULTIPOLYGON (((114.78105001277599 37.336673577368, 114.77714771987898 37.336883526992814, 114.775909703496 37.337187608296006, 114.77619514376595 37.33947231482256, 114.77642373442399 37.343355979432005, 114.7792317664136 37.343079848403654, 114.782078074632 37.342841948504, 114.78180192105361 37.33951986303636, 114.781564043704 37.337187608296006, 114.78105001277599 37.337187608296006, 114.7810…
8	MULTIPOLYGON (((114.781564043704 37.337187608296006, 114.78180192105361 37.33951986303636, 114.782078074632 37.342841948504, 114.79106382719709 37.34238795605661, 114.7905693736189 37.34103304177675, 114.7895217344131 37.33951054595126, 114.78927450762399 37.338729701080005, 114.78550360886312 37.33684625963288, 114.78191141616705 37.33650089510313, 114.781564043704 37.337187608296006)))
9	MULTIPOLYGON (((114.704459404504 37.334617453656, 114.70485857537173 37.343348007015145, 114.71319793027999 37.34301746717077, 114.71800849926133 37.343208138478815, 114.71860504369889 37.34208070059126, 114.71885227048799 37.339243732008, 114.7185761169096 37.339005832108356, 114.71786242211284 37.3381774390233, 114.70949680720173 37.336651451864554, 114.70627761949243 37.33485535355565, 114.704…
10	MULTIPOLYGON (((114.750208157096 37.339757762936, 114.750208157096 37.340271793864005, 114.75072218802399 37.340271793864005, 114.75100072602318 37.33978326947365, 114.75286829224756 37.33907931482019, 114.75432040451999 37.339757762936, 114.75432040451999 37.339243732008, 114.75483443544799 37.339243732008, 114.75453035904698 37.3380057205272, 114.75432040451999 37.335645515512006, 114.752667938…
11	MULTIPOLYGON (((114.75432040451999 37.335645515512006, 114.75453035904698 37.3380057205272, 114.75483443544799 37.339243732008, 114.7590607585833 37.338715116111274, 114.7594607138 37.338215670152, 114.759250759273 37.33636949606481, 114.758946682872 37.335131484584004, 114.75864260647099 37.3349215349592, 114.75800339345054 37.333995731617144, 114.75454479106766 37.3347710683979, 114.75432040451…
12	MULTIPOLYGON (((114.758946682872 37.335131484584004, 114.759250759273 37.33636949606481, 114.7594607138 37.338215670152, 114.7607176173057 37.3387321855053, 114.76434400761599 37.33801559842179, 114.76695237573685 37.33853102254961, 114.76717117771999 37.337701639224, 114.76746126133574 37.33593562167778, 114.76768520864799 37.334103422728006, 114.76572126162462 37.33336546311603, 114.75992272670…
13	MULTIPOLYGON (((114.775395672568 37.332561329944006, 114.77100727156561 37.33279922984365, 114.76819923957599 37.333075360872, 114.76768520864799 37.333075360872, 114.76768520864799 37.334103422728006, 114.76746126133574 37.33593562167778, 114.76717117771999 37.337701639224, 114.77128342514399 37.337701639224, 114.77128342514399 37.338729701080005, 114.771797456072 37.338729701080005, 114.7721331…
14	MULTIPOLYGON (((114.78053598184799 37.332047299016004, 114.775395672568 37.332047299016004, 114.775395672568 37.332561329944006, 114.775699748969 37.333799341424815, 114.775909703496 37.337187608296006, 114.77714771987898 37.336883526992814, 114.78105001277599 37.336673577368, 114.78105001277599 37.332561329944006, 114.78053598184799 37.332561329944006, 114.78053598184799 37.332047299016004)))
15	MULTIPOLYGON (((114.62067236323999 37.337187608296006, 114.62140629423966 37.335278267646544, 114.62067236323999 37.332047299016004, 114.61527095988146 37.33153576820028, 114.60819104976949 37.33181638864594, 114.60120422619094 37.33285823151299, 114.60141967116058 37.33829389817499, 114.61864864882662 37.33761100868325, 114.62067236323999 37.337187608296006)))
16	MULTIPOLYGON (((114.78978853855199 37.33101923716001, 114.78199116876831 37.33150798852134, 114.78105001277599 37.332561329944006, 114.78105001277599 37.336673577368, 114.78105001277599 37.337187608296006, 114.781564043704 37.337187608296006, 114.78191141616705 37.33650089510313, 114.78550360886312 37.33684625963288, 114.78927450762399 37.338729701080005, 114.78948446215098 37.33791158884881, 114…
17	MULTIPOLYGON (((114.634551198296 37.329991175304, 114.63375172709804 37.33021975811856, 114.62609811278995 37.33130468527345, 114.62067236323999 37.331533268088, 114.62067236323999 37.332047299016004, 114.62140629423966 37.335278267646544, 114.62067236323999 37.337187608296006, 114.62121905445828 37.33895802603984, 114.62406790396726 37.33912782484189, 114.63633584314935 37.33816750426341, 114.63…
18	MULTIPOLYGON (((114.701375218936 37.321252649528006, 114.70160380959403 37.32565034506545, 114.702403280792 37.332047299016004, 114.70261323531898 37.332351380319196, 114.70415018277387 37.33341256130962, 114.704459404504 37.334617453656, 114.70627761949243 37.33485535355565, 114.70949680720173 37.336651451864554, 114.71786242211284 37.3381774390233, 114.7185761169096 37.339005832108356, 114.7188…
19	MULTIPOLYGON (((114.77693776535199 37.31662637117601, 114.77585655601112 37.31759240279528, 114.7685852020074 37.32773581715429, 114.76819923957599 37.333075360872, 114.77100727156561 37.33279922984365, 114.775395672568 37.332561329944006, 114.775395672568 37.332047299016004, 114.78053598184799 37.332047299016004, 114.77851537345646 37.320272658458286, 114.77693776535199 37.31662637117601)))
20	MULTIPOLYGON (((114.61656011581599 37.306345752616004, 114.61681198595087 37.30866403319937, 114.61735735946293 37.312396008643596, 114.62067236323999 37.331533268088, 114.62609811278995 37.33130468527345, 114.63375172709804 37.33021975811856, 114.634551198296 37.329991175304, 114.63514915456166 37.32839980187546, 114.63347707946964 37.31341688978495, 114.63300910551199 37.31045800004, 114.632665…
21	MULTIPOLYGON (((114.29374869303199 37.29914931962401, 114.29039303644885 37.29939187953685, 114.28660678797901 37.300750426823015, 114.27805629417684 37.30299009603285, 114.27502993865694 37.304075984015206, 114.27152967950133 37.30515684039904, 114.26818512145582 37.30774874503543, 114.26421412743426 37.30957129747355, 114.26405965775201 37.312162927587806, 114.26609825126498 37.31327071459285, …
22	MULTIPOLYGON (((114.51169780650399 37.298121257768, 114.50621614856087 37.29829394003288, 114.50552943536799 37.298635288696005, 114.50578359580182 37.30295325516266, 114.50845474321264 37.30490448004606, 114.51169780650399 37.305831721688, 114.51247948866775 37.30455509572794, 114.51221183743199 37.298635288696005, 114.51169780650399 37.298635288696005, 114.51169780650399 37.298121257768)))
23	MULTIPOLYGON (((114.51786617763999 37.297093195912005, 114.51506743234195 37.297892674953445, 114.51244042809003 37.29834984058256, 114.51221183743199 37.298635288696005, 114.51247948866775 37.30455509572794, 114.51169780650399 37.305831721688, 114.51196928536264 37.307102343456854, 114.51245438950136 37.312271563839154, 114.51299734721863 37.31429877644885, 114.51348273372297 37.31792792962832, …
24	MULTIPOLYGON (((114.79030256947999 37.297093195912005, 114.7894406641056 37.29736608267701, 114.78591630190675 37.302823849351114, 114.77741602996787 37.315115813141546, 114.77693776535199 37.31662637117601, 114.77851537345646 37.320272658458286, 114.78053598184799 37.332047299016004, 114.78053598184799 37.332561329944006, 114.78105001277599 37.332561329944006, 114.78199116876831 37.3315079885213…
25	MULTIPOLYGON (((114.30094512602399 37.304803659832004, 114.30070256611114 37.30661722363116, 114.29989084338258 37.30887947816901, 114.295290785816 37.314056216536, 114.29504955145288 37.32163360977398, 114.29156752056686 37.327212360312785, 114.29542612522735 37.32998304748801, 114.29755712289014 37.33245650170681, 114.30083308961994 37.33502209829897, 114.30362731706803 37.336268932725034, 114.…
26	MULTIPOLYGON (((114.50501540443999 37.294523041272, 114.503987342584 37.296579164984, 114.50552943536799 37.298635288696005, 114.50621614856087 37.29829394003288, 114.51169780650399 37.298121257768, 114.51148785197701 37.295761053733244, 114.51118377557599 37.294523041272, 114.51049706238312 37.29418169260888, 114.5063969253069 37.29383632807913, 114.50501540443999 37.294523041272)))
27	MULTIPOLYGON (((114.856098528264 37.294009010344006, 114.85434051990099 37.294440810128066, 114.85404240455199 37.294009010344006, 114.85324293335404 37.294237593158556, 114.84747294873682 37.29504985708789, 114.84484782692239 37.294723332619924, 114.84427581691999 37.294009010344006, 114.842523769609 37.29482712159476, 114.84050077679666 37.29534627824315, 114.839649538568 37.296579164984, 114.8…
28	MULTIPOLYGON (((114.51786617763999 37.293494979416, 114.51169780650399 37.293494979416, 114.51118377557599 37.293494979416, 114.51118377557599 37.294523041272, 114.51148785197701 37.295761053733244, 114.51169780650399 37.298121257768, 114.51169780650399 37.298635288696005, 114.51221183743199 37.298635288696005, 114.51244042809003 37.29834984058256, 114.51506743234195 37.297892674953445, 114.51786…
29	MULTIPOLYGON (((114.51786617763999 37.293494979416, 114.51786617763999 37.297093195912005, 114.51810408636356 37.29736932595992, 114.51951933423534 37.29800083667368, 114.52504177832388 37.30144772088323, 114.52711873434399 37.301719474264004, 114.52797408256116 37.29982506369681, 114.52763276527199 37.297093195912005, 114.52708048948918 37.29661739415184, 114.52557664156 37.294009010344006, 114.…
30	MULTIPOLYGON (((114.85352837362399 37.291438855704, 114.85370105588886 37.29332229715113, 114.85404240455199 37.294009010344006, 114.85434051990099 37.294440810128066, 114.856098528264 37.294009010344006, 114.855584497336 37.291952886632004, 114.85489778414312 37.291611537968876, 114.85352837362399 37.291438855704)))
31	MULTIPOLYGON (((114.504501373512 37.290924824776006, 114.49471517715624 37.291419258745485, 114.494220754952 37.292980948488, 114.49485121463816 37.29371272252807, 114.50109453815983 37.294286352211046, 114.503987342584 37.296579164984, 114.50501540443999 37.294523041272, 114.50501540443999 37.291438855704, 114.504501373512 37.291438855704, 114.504501373512 37.290924824776006)))
32	MULTIPOLYGON (((114.8622668994 37.290924824776006, 114.856098528264 37.290924824776006, 114.855584497336 37.290924824776006, 114.855584497336 37.291952886632004, 114.856098528264 37.294009010344006, 114.856098528264 37.294523041272, 114.86278093032799 37.294523041272, 114.86249084671225 37.29275702470621, 114.8622668994 37.290924824776006)))
33	MULTIPOLYGON (((114.8494161262 37.290410793848004, 114.84587871243461 37.290771621817306, 114.84491308475505 37.291892487841096, 114.84427581691999 37.294009010344006, 114.84484782692239 37.294723332619924, 114.84747294873682 37.29504985708789, 114.85324293335404 37.294237593158556, 114.85404240455199 37.294009010344006, 114.85370105588886 37.29332229715113, 114.85352837362399 37.291438855704, 11…
34	MULTIPOLYGON (((114.87614573445599 37.290410793848004, 114.87386102008595 37.29069624196145, 114.8622668994 37.290924824776006, 114.86249084671225 37.29275702470621, 114.86278093032799 37.294523041272, 114.87586669447347 37.29427129663295, 114.87614573445599 37.290410793848004)))
35	MULTIPOLYGON (((114.87614573445599 37.290410793848004, 114.87586669447347 37.29427129663295, 114.86278093032799 37.294523041272, 114.86310897643293 37.30641547339419, 114.86278093032799 37.307373814472, 114.863688704429 37.30947190477458, 114.86664149586085 37.33075839995574, 114.8666111258695 37.33224595009418, 114.86962233561118 37.33755714547996, 114.8702567170421 37.33689685406191, 114.873306…
36	MULTIPOLYGON (((114.50861362093599 37.28989676292, 114.50554675379281 37.29066926427931, 114.50501540443999 37.291438855704, 114.50501540443999 37.294523041272, 114.5063969253069 37.29383632807913, 114.51049706238312 37.29418169260888, 114.51118377557599 37.294523041272, 114.51118377557599 37.293494979416, 114.51169780650399 37.293494979416, 114.51148785197701 37.29216283723725, 114.5111837755759…
37	MULTIPOLYGON (((114.517352146712 37.28989676292, 114.51118377557599 37.28989676292, 114.51118377557599 37.290924824776006, 114.51148785197701 37.29216283723725, 114.51169780650399 37.293494979416, 114.51786617763999 37.293494979416, 114.51786617763999 37.290410793848004, 114.517352146712 37.290410793848004, 114.517352146712 37.28989676292)))
38	MULTIPOLYGON (((114.529174858056 37.290410793848004, 114.52883350939287 37.29109750704088, 114.52848814486312 37.29486438993513, 114.52780544753686 37.296237816320875, 114.52763276527199 37.297093195912005, 114.52797408256116 37.29982506369681, 114.52711873434399 37.301719474264004, 114.52766169206127 37.30220459016795, 114.52977755178932 37.30457270044013, 114.53217966751023 37.31329292343338, 1…
39	MULTIPOLYGON (((114.8494161262 37.290410793848004, 114.85004053071226 37.291135512669264, 114.85301434269599 37.291438855704, 114.85301434269599 37.28989676292, 114.85232762950312 37.28955541425688, 114.85002358877495 37.28921004972713, 114.8494161262 37.290410793848004)))
40	MULTIPOLYGON (((114.855584497336 37.288868701064004, 114.85343469098538 37.28906580403344, 114.85301434269599 37.28989676292, 114.85301434269599 37.291438855704, 114.85352837362399 37.291438855704, 114.85489778414312 37.291611537968876, 114.855584497336 37.291952886632004, 114.855584497336 37.290924824776006, 114.856098528264 37.290924824776006, 114.856098528264 37.289382731992006, 114.8555844973…
41	MULTIPOLYGON (((114.51786617763999 37.290410793848004, 114.51786617763999 37.293494979416, 114.52222097713336 37.29376645043116, 114.52557664156 37.294009010344006, 114.52588721237031 37.29316327432322, 114.52506261063199 37.289382731992006, 114.5247724956423 37.28915880821021, 114.52425937455908 37.288494009727, 114.51863217282475 37.289418392417026, 114.51786617763999 37.290410793848004)))
42	MULTIPOLYGON (((114.790816600408 37.288354670136, 114.78229198227768 37.28894615160109, 114.76819923957599 37.28838756965272, 114.75350574832636 37.28896996443522, 114.75175024987999 37.288354670136, 114.750512233497 37.28865875045876, 114.747123971528 37.288868701064004, 114.74634313646109 37.28911591608787, 114.74295782364413 37.289250098584525, 114.7422273751538 37.2923165970837, 114.740688796…
43	MULTIPOLYGON (((114.791330631336 37.288868701064004, 114.79253137545686 37.291266173439126, 114.79287272411999 37.291438855704, 114.794414816904 37.289382731992006, 114.79390078597599 37.289382731992006, 114.79390078597599 37.288354670136, 114.791330631336 37.288354670136, 114.791330631336 37.288868701064004)))
44	MULTIPOLYGON (((114.856098528264 37.289382731992006, 114.856098528264 37.290924824776006, 114.8622668994 37.290924824776006, 114.8622668994 37.288868701064004, 114.8605050006662 37.288191458884704, 114.85667053826639 37.28866840971608, 114.856098528264 37.289382731992006)))
45	MULTIPOLYGON (((114.52763276527199 37.28784063920801, 114.52580316153681 37.28831016617657, 114.52506261063199 37.289382731992006, 114.52588721237031 37.29316327432322, 114.52557664156 37.294009010344006, 114.52708048948918 37.29661739415184, 114.52763276527199 37.297093195912005, 114.52780544753686 37.296237816320875, 114.52848814486312 37.29486438993513, 114.52883350939287 37.29109750704088, 11…
46	MULTIPOLYGON (((114.481369981752 37.289382731992006, 114.48293507164722 37.29107189412591, 114.48603403434943 37.29234481011544, 114.49319269309599 37.291952886632004, 114.49291657089157 37.29120095482392, 114.49216463123999 37.28784063920801, 114.49147791804712 37.28749929054488, 114.4842935954029 37.28715392601513, 114.48154401309706 37.288520669747825, 114.481369981752 37.289382731992006)))
47	MULTIPOLYGON (((114.8751176726 37.287326608280004, 114.87179560968238 37.28760273832792, 114.8622668994 37.28784063920801, 114.8622668994 37.288868701064004, 114.8622668994 37.290924824776006, 114.87386102008595 37.29069624196145, 114.87614573445599 37.290410793848004, 114.87597305219111 37.28904138332888, 114.8751176726 37.287326608280004)))
48	MULTIPOLYGON (((114.503473311656 37.285784515496005, 114.50062703481157 37.286022416376085, 114.49501090808442 37.28657467647192, 114.49216463123999 37.286812577352, 114.49216463123999 37.28784063920801, 114.49291657089157 37.29120095482392, 114.49319269309599 37.291952886632004, 114.49353805762574 37.29263558395825, 114.494220754952 37.292980948488, 114.49471517715624 37.291419258745485, 114.504…
49	MULTIPOLYGON (((114.50758555908 37.285270484568, 114.503473311656 37.285784515496005, 114.50368326618297 37.28711665767476, 114.504291418985 37.289592682597245, 114.504501373512 37.290924824776006, 114.504501373512 37.291438855704, 114.50501540443999 37.291438855704, 114.50554675379281 37.29066926427931, 114.50861362093599 37.28989676292, 114.50794742631166 37.288163590966505, 114.50758555908 37.…
50	MULTIPOLYGON (((114.510669744648 37.285270484568, 114.50758555908 37.285270484568, 114.50794742631166 37.288163590966505, 114.50861362093599 37.28989676292, 114.50878630320086 37.29023811158313, 114.51049706238312 37.29058347611288, 114.51118377557599 37.290924824776006, 114.51118377557599 37.28989676292, 114.51118377557599 37.285784515496005, 114.510669744648 37.285784515496005, 114.510669744648…
51	MULTIPOLYGON (((114.516838115784 37.28475645364001, 114.51161193598092 37.28493812454385, 114.51118377557599 37.285784515496005, 114.51118377557599 37.28989676292, 114.517352146712 37.28989676292, 114.51706670644204 37.28761205639345, 114.516838115784 37.28475645364001)))
52	MULTIPOLYGON (((114.52711873434399 37.28321436085601, 114.52483401997395 37.283499808969445, 114.52146439413599 37.283728391784, 114.516838115784 37.28475645364001, 114.51706670644204 37.28761205639345, 114.517352146712 37.28989676292, 114.517352146712 37.290410793848004, 114.51786617763999 37.290410793848004, 114.51863217282475 37.289418392417026, 114.52425937455908 37.288494009727, 114.52477249…
53	MULTIPOLYGON (((114.73889947667999 37.282700329928005, 114.73520914624328 37.28347241950411, 114.72375959675583 37.284118793630476, 114.71992469512061 37.28396679072567, 114.71483483516509 37.28263309553599, 114.7070491364938 37.28426201967052, 114.704459404504 37.28475645364001, 114.70303276788546 37.28799777175494, 114.70111716813138 37.296922870615724, 114.70086118800799 37.304803659832004, 11…
54	MULTIPOLYGON (((114.52763276527199 37.283728391784, 114.52791149151493 37.287081652181115, 114.52763276527199 37.28784063920801, 114.5278566812103 37.288644777282215, 114.529174858056 37.290410793848004, 114.53014641541363 37.29005400527579, 114.54123547812357 37.29274304760792, 114.54521281752814 37.29326345137114, 114.55248031253502 37.295252434813, 114.56323812899632 37.297627451277684, 114.56…
55	MULTIPOLYGON (((114.7466099406 37.28321436085601, 114.74684781794961 37.28554661461592, 114.747123971528 37.288868701064004, 114.750512233497 37.28865875045876, 114.75175024987999 37.288354670136, 114.75074609497999 37.28588344542909, 114.74836161142349 37.281957716185445, 114.74719186477311 37.2824876929276, 114.7466099406 37.28321436085601)))
56	MULTIPOLYGON (((114.47622967247199 37.281672268072, 114.47555789328312 37.282542585588885, 114.4725077170856 37.28489692661524, 114.472117425048 37.28629854642401, 114.4730219048834 37.287470363755595, 114.47915610977913 37.28851241447512, 114.481369981752 37.289382731992006, 114.48154401309706 37.288520669747825, 114.4842935954029 37.28715392601513, 114.49147791804712 37.28749929054488, 114.4921…
57	MULTIPOLYGON (((114.30145915695199 37.280130175288, 114.29691670981579 37.280908508281755, 114.29466052221706 37.28216731775541, 114.29507507416771 37.287326608280004, 114.29486915119432 37.28988935082243, 114.29813707050391 37.292704818440086, 114.29912690319208 37.29408841783172, 114.29420927057903 37.29761954896201, 114.29374869303199 37.29914931962401, 114.29410637184026 37.30050507462791, 11…
58	MULTIPOLYGON (((114.50295928072799 37.279616144360006, 114.4970381363811 37.279863363305616, 114.491650600312 37.280130175288, 114.491650600312 37.281158237144005, 114.49186055483898 37.28557456489076, 114.49216463123999 37.286812577352, 114.49501090808442 37.28657467647192, 114.50062703481157 37.286022416376085, 114.503473311656 37.285784515496005, 114.50295928072799 37.279616144360006)))
59	MULTIPOLYGON (((114.864323023112 37.280130175288, 114.86335112064083 37.28352943775104, 114.86249549005804 37.28498503645456, 114.8622668994 37.28784063920801, 114.87179560968238 37.28760273832792, 114.8751176726 37.287326608280004, 114.87587428697131 37.28521800770149, 114.87513555575606 37.28175355015371, 114.8731289401498 37.27950775517858, 114.864323023112 37.280130175288)))
60	MULTIPOLYGON (((114.506557497224 37.279102113432, 114.50419729711098 37.2793120601155, 114.50295928072799 37.279616144360006, 114.503473311656 37.285784515496005, 114.50758555908 37.285270484568, 114.50730673871517 37.282537161815895, 114.506557497224 37.279102113432)))
61	MULTIPOLYGON (((114.509641682792 37.278588082504, 114.50912765186399 37.278588082504, 114.506557497224 37.278588082504, 114.506557497224 37.279102113432, 114.50730673871517 37.282537161815895, 114.50758555908 37.285270484568, 114.510669744648 37.285270484568, 114.51045514677521 37.283428970494015, 114.50985628066476 37.280429600499744, 114.509641682792 37.278588082504)))
62	MULTIPOLYGON (((114.57440957972 37.278588082504, 114.57178514813263 37.27904480105421, 114.5659849190199 37.28070107151489, 114.5611574394752 37.281403691304476, 114.56053074466399 37.282186299, 114.56053074466399 37.28321436085601, 114.56361267130701 37.28683340181663, 114.57056328933803 37.2963096783717, 114.570811363224 37.297093195912005, 114.57436923281 37.29867564737123, 114.57595167250399 …
63	MULTIPOLYGON (((114.302487218808 37.281158237144005, 114.30293047793022 37.28255829217661, 114.31116299666797 37.289323431289624, 114.31317765969447 37.29359230535549, 114.312767837368 37.295551103128005, 114.312767837368 37.296579164984, 114.31328186829599 37.296579164984, 114.31351045895404 37.29629371687056, 114.31571371084212 37.29536530654868, 114.31870785315063 37.29143102397973, 114.323407…
64	MULTIPOLYGON (((114.509641682792 37.278588082504, 114.50985628066476 37.280429600499744, 114.51045514677521 37.283428970494015, 114.510669744648 37.285270484568, 114.510669744648 37.285784515496005, 114.51118377557599 37.285784515496005, 114.51161193598092 37.28493812454385, 114.516838115784 37.28475645364001, 114.51636251795455 37.283519170623286, 114.51581005392799 37.279102113432, 114.51425905…
65	MULTIPOLYGON (((114.51581005392799 37.279102113432, 114.51636251795455 37.283519170623286, 114.516838115784 37.28475645364001, 114.52146439413599 37.283728391784, 114.52095036320799 37.278588082504, 114.51916766354003 37.27741003744175, 114.51657739819295 37.27799071450004, 114.51581005392799 37.279102113432)))
66	MULTIPOLYGON (((114.52506261063199 37.276531958792006, 114.52475853423098 37.276741905475504, 114.52119981754811 37.27761599963258, 114.52095036320799 37.278588082504, 114.52146439413599 37.283728391784, 114.52483401997395 37.283499808969445, 114.52711873434399 37.28321436085601, 114.52640475718161 37.28007120009044, 114.526090672488 37.277560020648004, 114.52557664156 37.277560020648004, 114.525…
67	MULTIPOLYGON (((114.57440957972 37.278588082504, 114.57488536579318 37.28222452816784, 114.57616366633825 37.29046452567284, 114.57678138819746 37.297187949186934, 114.57646570343199 37.298635288696005, 114.57756686661016 37.29905856260698, 114.58389072708204 37.29994879866545, 114.58828841477599 37.300177381480005, 114.58921736629864 37.29764776199375, 114.59076611036174 37.28910577837769, 114.5…
68	MULTIPOLYGON (((114.532773074552 37.276017927864004, 114.53197360335403 37.27624651067856, 114.52660542501702 37.27691719962238, 114.526090672488 37.277560020648004, 114.52640475718161 37.28007120009044, 114.52711873434399 37.28321436085601, 114.52711873434399 37.283728391784, 114.52763276527199 37.283728391784, 114.52823018818037 37.283083613807754, 114.54336944062538 37.28229628825329, 114.5582…
69	MULTIPOLYGON (((114.50295928072799 37.279616144360006, 114.50419729711098 37.2793120601155, 114.506557497224 37.279102113432, 114.506557497224 37.278588082504, 114.506557497224 37.274989866008006, 114.50490634856196 37.27429636035322, 114.50271964643673 37.2747865706036, 114.50223529527301 37.27789243557659, 114.50295928072799 37.279616144360006)))
70	MULTIPOLYGON (((114.50809959000799 37.273961804152, 114.50696134281146 37.27419159486394, 114.506557497224 37.274989866008006, 114.506557497224 37.278588082504, 114.50912765186399 37.278588082504, 114.50891769733701 37.275199812691504, 114.50809959000799 37.273961804152)))
71	MULTIPOLYGON (((114.593428724056 37.274475835080004, 114.592190707673 37.27477991932451, 114.590344538488 37.274989866008006, 114.590344538488 37.276017927864004, 114.59058244721156 37.27732211976792, 114.59120459279886 37.283648862722195, 114.59076611036174 37.28910577837769, 114.58921736629864 37.29764776199375, 114.58828841477599 37.300177381480005, 114.58852723334435 37.300970542590655, 114.5…
72	MULTIPOLYGON (((114.86278093032799 37.272419711368, 114.86101489023173 37.272709818514215, 114.858154651976 37.272933742296004, 114.85691663559301 37.2732378265405, 114.85356319871738 37.27368085820153, 114.85301434269599 37.274475835080004, 114.85352140860532 37.276621578503054, 114.85280802754814 37.28076534106787, 114.85416714740903 37.28296142792829, 114.85533645482398 37.28620896200866, 114.…
73	MULTIPOLYGON (((114.644831816856 37.272419711368, 114.64644992874024 37.27609600195851, 114.64768110560038 37.28530132909047, 114.64924443855396 37.2911384696648, 114.65050382060235 37.299220040447096, 114.64545835479741 37.300006275756516, 114.64613135757064 37.30761637438485, 114.64637390963999 37.31200009282401, 114.64688241875139 37.31252935188687, 114.67207329123688 37.32246520006145, 114.68…
74	MULTIPOLYGON (((114.730674981832 37.26882149487201, 114.72686310868195 37.26963591576095, 114.71556333847003 37.271147215005165, 114.71062777563999 37.271391649512005, 114.70942289015666 37.27170085555515, 114.708571651928 37.272933742296004, 114.70787194991651 37.27531820232205, 114.7047217221669 37.28270631451049, 114.704459404504 37.28475645364001, 114.7070491364938 37.28426201967052, 114.7148…
75	MULTIPOLYGON (((114.71062777563999 37.267279402088, 114.71015133071369 37.27017971273161, 114.71062777563999 37.271391649512005, 114.71556333847003 37.271147215005165, 114.72686310868195 37.26963591576095, 114.730674981832 37.26882149487201, 114.730674981832 37.266251340232, 114.73040817769309 37.26600412128639, 114.7299137241149 37.265470497321616, 114.72927545231317 37.26487911390015, 114.72078…
76	MULTIPOLYGON (((114.47622967247199 37.281672268072, 114.48216480960416 37.28143902622468, 114.49007616097728 37.28056664194832, 114.491650600312 37.281158237144005, 114.491650600312 37.280130175288, 114.49183724398819 37.277232649083174, 114.49286530584418 37.27503225222527, 114.49208061178045 37.273174521736735, 114.489979246821 37.272066464131306, 114.48959447659999 37.271391649512005, 114.4865…
77	MULTIPOLYGON (((114.490622538456 37.26419521652, 114.49044985619112 37.26916284353513, 114.48976715886486 37.27053626992088, 114.48959447659999 37.271391649512005, 114.489979246821 37.272066464131306, 114.49208061178045 37.273174521736735, 114.49286530584418 37.27503225222527, 114.49183724398819 37.277232649083174, 114.491650600312 37.280130175288, 114.4970381363811 37.279863363305616, 114.502959…
78	MULTIPOLYGON (((114.532773074552 37.276017927864004, 114.53767547510841 37.275780026983924, 114.54813012501349 37.27475196512792, 114.55396602631647 37.2762187604127, 114.55690328763913 37.27805850577981, 114.56025462245957 37.28194839811992, 114.56053074466399 37.282186299, 114.5611574394752 37.281403691304476, 114.5659849190199 37.28070107151489, 114.57178514813263 37.27904480105421, 114.574409…
79	MULTIPOLYGON (((114.85147224991199 37.262653123736, 114.85021559739795 37.262938571849446, 114.84713329426742 37.26347497240951, 114.84861690599371 37.27366838705323, 114.85272890242604 37.27424725226545, 114.85301434269599 37.274475835080004, 114.85356319871738 37.27368085820153, 114.85691663559301 37.2732378265405, 114.858154651976 37.272933742296004, 114.85791206853267 37.27112017849685, 114.8…
80	MULTIPOLYGON (((114.586746321992 37.261625061880004, 114.58235327764382 37.26185830372732, 114.57357788746717 37.26282596287067, 114.57286748693599 37.263681185592006, 114.57311935707088 37.26856961689363, 114.57440957972 37.278588082504, 114.57519508950664 37.27834552259116, 114.5770126770159 37.27769334428256, 114.58380127992775 37.275875168511575, 114.5890712577762 37.27556106813098, 114.59034…
81	MULTIPOLYGON (((114.8622668994 37.261625061880004, 114.86050085930373 37.26191516902621, 114.85661255919199 37.262139092808006, 114.85661255919199 37.263167154664, 114.85736917356331 37.267550873103154, 114.85791206853267 37.27112017849685, 114.858154651976 37.272933742296004, 114.86101489023173 37.272709818514215, 114.86278093032799 37.272419711368, 114.86403758284203 37.27044447756324, 114.8632…
82	MULTIPOLYGON (((114.590858569416 37.261111030952, 114.58798433837498 37.2613209776355, 114.586746321992 37.261625061880004, 114.58715835618251 37.26378319017298, 114.58855521891489 37.268554682889615, 114.590344538488 37.274989866008006, 114.592190707673 37.27477991932451, 114.593428724056 37.274475835080004, 114.59314328378603 37.27270515948145, 114.59201338206235 37.263668722287186, 114.5908585…
83	MULTIPOLYGON (((114.856098528264 37.25905490724001, 114.85267299403287 37.25922758950488, 114.85095821898399 37.260082969096004, 114.85116817351098 37.261415115196506, 114.85147224991199 37.262653123736, 114.85592584599912 37.262825806000876, 114.85661255919199 37.263167154664, 114.85661255919199 37.262139092808006, 114.85630848279098 37.260901084268504, 114.856098528264 37.25905490724001)))
84	MULTIPOLYGON (((114.8622668994 37.258540876312004, 114.85733654464698 37.2587508229955, 114.856098528264 37.25905490724001, 114.85630848279098 37.260901084268504, 114.85661255919199 37.262139092808006, 114.86050085930373 37.26191516902621, 114.8622668994 37.261625061880004, 114.8627449130242 37.26048698724025, 114.8622668994 37.258540876312004)))
85	MULTIPOLYGON (((114.8622668994 37.255456690744005, 114.85678524145686 37.25562937300888, 114.856098528264 37.25597072167201, 114.85562051463978 37.257108796311755, 114.856098528264 37.25905490724001, 114.85733654464698 37.2587508229955, 114.8622668994 37.258540876312004, 114.8622668994 37.255456690744005)))
86	MULTIPOLYGON (((114.791844662264 37.252372505176005, 114.79033708083381 37.25333164628975, 114.785676291128 37.253914597960005, 114.7859235179171 37.272686523350394, 114.78600101159337 37.274642642571244, 114.79028857669472 37.286686928571925, 114.790816600408 37.288354670136, 114.790816600408 37.288868701064004, 114.791330631336 37.288868701064004, 114.791330631336 37.288354670136, 114.793900785…
87	MULTIPOLYGON (((114.85404240455199 37.250316381464, 114.85025136371007 37.250689174676545, 114.84993015712799 37.250316381464, 114.84778769228356 37.251753096966546, 114.84736000248799 37.252372505176005, 114.84990480696992 37.257778591097775, 114.85071099219489 37.25930212618562, 114.85095821898399 37.260082969096004, 114.85267299403287 37.25922758950488, 114.856098528264 37.25905490724001, 114.…
88	MULTIPOLYGON (((114.7851622602 37.250830412392006, 114.785676291128 37.253914597960005, 114.79033708083381 37.25333164628975, 114.791844662264 37.252372505176005, 114.79167197999912 37.251517125584876, 114.791330631336 37.250830412392006, 114.79040754674348 37.25045107770922, 114.78953133484424 37.25062423058347, 114.7859658727604 37.24991236331976, 114.78546169325521 37.25061580667574, 114.78516…
89	MULTIPOLYGON (((114.491136569384 37.249802350536, 114.49086044717957 37.25312443698409, 114.490622538456 37.26419521652, 114.49845137631955 37.26387554726186, 114.50069728110354 37.26603336965874, 114.50336058502486 37.27009559915019, 114.507071528152 37.2693355258, 114.50660440129121 37.261883096997636, 114.50528688329864 37.25981149808085, 114.50225462163114 37.2580461246812, 114.50077201387153…
90	MULTIPOLYGON (((114.8494161262 37.24877428868, 114.84958880846487 37.249629668271126, 114.84993015712799 37.250316381464, 114.85025136371007 37.250689174676545, 114.85404240455199 37.250316381464, 114.85438375321512 37.249629668271126, 114.85455643547999 37.24877428868, 114.85421508681686 37.24860160641513, 114.85386972228711 37.24791890908888, 114.85002358877495 37.24757354455913, 114.8494161262…
91	MULTIPOLYGON (((114.840163569496 37.248260257752, 114.8405694857647 37.25059283309499, 114.84272594339441 37.25414318077456, 114.84466353629306 37.25347278203985, 114.84658010863983 37.25207273485073, 114.84736000248799 37.252372505176005, 114.84778769228356 37.251753096966546, 114.84993015712799 37.250316381464, 114.84958880846487 37.249629668271126, 114.8494161262 37.24877428868, 114.8491399726…
92	MULTIPOLYGON (((114.85455643547999 37.24877428868, 114.85438375321512 37.249629668271126, 114.85404240455199 37.250316381464, 114.854860511881 37.2520684209315, 114.85528042093497 37.254732713132505, 114.856098528264 37.25597072167201, 114.85678524145686 37.25562937300888, 114.8622668994 37.255456690744005, 114.86198145913004 37.25420004607345, 114.861238837544 37.248260257752, 114.86095339727403…
93	MULTIPOLYGON (((114.621700425096 37.246718164968, 114.60986249738235 37.24714751758334, 114.60163153949901 37.24835032454195, 114.59170221514682 37.24909769143915, 114.59009266835311 37.24974177526658, 114.5912531283119 37.25995832820433, 114.590858569416 37.261111030952, 114.59201338206235 37.263668722287186, 114.59314328378603 37.27270515948145, 114.593428724056 37.274475835080004, 114.59432620…
94	MULTIPOLYGON (((114.82165845608799 37.246718164968, 114.8198449158193 37.247988786736855, 114.8149655123741 37.252323012757245, 114.81421943965267 37.253158007119154, 114.813947992168 37.253400567032, 114.8131185902141 37.254363284776964, 114.80563401879175 37.25661671146739, 114.80520946639199 37.258026845384, 114.80497158904238 37.26395731563992, 114.80247039436208 37.27434749206128, 114.800677…
95	MULTIPOLYGON (((114.801097218968 37.246204134040006, 114.8004112587501 37.24706076858945, 114.79255038807543 37.24930720673073, 114.791330631336 37.250830412392006, 114.79167197999912 37.251517125584876, 114.791844662264 37.252372505176005, 114.79567573627632 37.25322978289159, 114.8041720550965 37.25690532835059, 114.8049333128136 37.25778894450392, 114.80520946639199 37.258026845384, 114.805634…
96	MULTIPOLYGON (((114.81189186845599 37.246204134040006, 114.81210182298298 37.24753628014051, 114.8131009580497 37.25160412557044, 114.813738037641 37.2525824518595, 114.813947992168 37.253400567032, 114.81421943965267 37.253158007119154, 114.8149655123741 37.252323012757245, 114.8198449158193 37.247988786736855, 114.82165845608799 37.246718164968, 114.82165845608799 37.245176072184, 114.819896557…
97	MULTIPOLYGON (((114.82165845608799 37.244148010328004, 114.82165845608799 37.245176072184, 114.82165845608799 37.246718164968, 114.82192651518521 37.24700748776526, 114.82951882477936 37.25049693859234, 114.8337283942211 37.24902150762561, 114.8378797963447 37.248032639686656, 114.83862147671199 37.247232195896004, 114.83808698996337 37.24554408871143, 114.83412458456282 37.24391649404838, 114.82…
98	MULTIPOLYGON (((114.893622786008 37.242091886616, 114.88640112835375 37.24234879227115, 114.87710226368773 37.24342595437143, 114.86921641934246 37.24618989810656, 114.86227857051237 37.24713807402198, 114.861238837544 37.248260257752, 114.86198145913004 37.25420004607345, 114.8622668994 37.255456690744005, 114.8622668994 37.258540876312004, 114.8627449130242 37.26048698724025, 114.8622668994 37.…
99	MULTIPOLYGON (((114.79235869319199 37.23592351548, 114.79054515292331 37.23616607539285, 114.78519118698928 37.236980488438306, 114.76918827222823 37.23798358446722, 114.768713270504 37.239521731976005, 114.76895114785361 37.23979786202392, 114.77211182313123 37.24177752740025, 114.77725451683204 37.24542389507831, 114.78184019728238 37.24747009677609, 114.78486339187602 37.24983774036064, 114.78…
100	MULTIPOLYGON (((114.73221707461599 37.235409484552, 114.73245965805931 37.239279172063156, 114.73403061488467 37.25672731251285, 114.73454954015013 37.263356504344074, 114.73449702014442 37.26423859101695, 114.73104877116769 37.265040870184144, 114.730674981832 37.266251340232, 114.730674981832 37.26882149487201, 114.73654555135859 37.268500092202686, 114.7373966013435 37.26941857266685, 114.7385…
101	MULTIPOLYGON (((114.79235869319199 37.23592351548, 114.79264281575571 37.23748102856437, 114.79788979649294 37.24200153746043, 114.801097218968 37.246204134040006, 114.81055546334069 37.245735720846945, 114.81189186845599 37.246204134040006, 114.81252298699528 37.24541599668438, 114.81989655735418 37.24449883392645, 114.82165845608799 37.245176072184, 114.82165845608799 37.244148010328004, 114.82…
102	MULTIPOLYGON (((114.48651029103199 37.224614835064, 114.47878953645376 37.22511858317727, 114.4632509876452 37.22633964193595, 114.46201915193194 37.226974235141086, 114.46107071718136 37.22796138535585, 114.46005542452627 37.22794066285658, 114.45398980310274 37.23065600833075, 114.43371330033864 37.23395683107879, 114.42438141458182 37.23478671148555, 114.4162318721195 37.23462039029066, 114.40…
103	MULTIPOLYGON (((114.89208069322399 37.224614835064, 114.89396313070446 37.24043032179991, 114.893622786008 37.242091886616, 114.89396413467112 37.24277859980888, 114.894136816936 37.2436339794, 114.89558704677094 37.24312568990632, 114.90274658398833 37.24437236550172, 114.9182422445963 37.24526795082003, 114.92559310020961 37.245559312924556, 114.92636301713912 37.24484597108482, 114.92684429365…
104	MULTIPOLYGON (((114.48651029103199 37.224614835064, 114.48674352503582 37.22849384064068, 114.48781914981217 37.23615675732732, 114.4889701662096 37.246470640126304, 114.491136569384 37.249802350536, 114.49190623532184 37.24952618911413, 114.49737791634632 37.25114651286242, 114.50077201387153 37.25324474826956, 114.50225462163114 37.2580461246812, 114.50528688329864 37.25981149808085, 114.506604…
105	MULTIPOLYGON (((114.698805064296 37.223586773208005, 114.69863238203112 37.22855440022313, 114.698291033368 37.229241113416, 114.69994315462273 37.23193936792655, 114.70071335391786 37.23757500141209, 114.70406089248938 37.24194036608581, 114.70848361660182 37.25692944708081, 114.70972106825357 37.26341110287449, 114.71062777563999 37.267279402088, 114.71339514698003 37.26607172432241, 114.720785…
106	MULTIPOLYGON (((114.89208069322399 37.223586773208005, 114.87690234882731 37.223829333120854, 114.87485180967984 37.223951542530784, 114.86680432670292 37.22517569162433, 114.85228665511396 37.22851344152095, 114.84470896578425 37.229694278865466, 114.83122425038874 37.23053952466816, 114.82217248701599 37.2307832062, 114.82165845608799 37.231811268056006, 114.8211644417452 37.24273849604705, 114…
107	MULTIPOLYGON (((114.621700425096 37.246718164968, 114.62249057822842 37.24849815863209, 114.62318595063371 37.25306139885896, 114.62631139295648 37.25848235603683, 114.63067685959557 37.26190119192792, 114.63476504319378 37.26446181672817, 114.64021382122891 37.270786241931305, 114.64352763279557 37.27218181048792, 114.644831816856 37.272419711368, 114.64591013979272 37.26987947179696, 114.683447…
108	MULTIPOLYGON (((114.7337591674 37.216390340216, 114.73358648513512 37.21673168887913, 114.73136169502487 37.21707705340888, 114.730674981832 37.217418402072006, 114.73011100356284 37.22112611368145, 114.73179302419956 37.23218395930318, 114.73118901276 37.233867391768, 114.73187572595286 37.235236802287126, 114.73221707461599 37.235409484552, 114.7326637142822 37.234909587592085, 114.740653845663…
109	MULTIPOLYGON (((114.56258686837599 37.214848247432, 114.55204408902289 37.21510011756689, 114.5345773281291 37.21562443915312, 114.50469808822871 37.216485152317105, 114.503473311656 37.216904371144004, 114.50364599392087 37.219301843519126, 114.50505179823128 37.22212285648387, 114.50416002484887 37.22324542454488, 114.503987342584 37.224100804136, 114.5042345693731 37.22590970890239, 114.504838…
110	MULTIPOLYGON (((114.730674981832 37.21433421650401, 114.73019696820779 37.21547229114376, 114.730674981832 37.217418402072006, 114.73136169502487 37.21707705340888, 114.73358648513512 37.21673168887913, 114.7337591674 37.216390340216, 114.73355128355423 37.21474192108832, 114.73170304368799 37.213823197475975, 114.730674981832 37.21433421650401)))
111	MULTIPOLYGON (((114.66693514676 37.207137783512, 114.66607976716887 37.20731046577688, 114.66539305397599 37.207651814440005, 114.65947190962909 37.214067396678125, 114.657168559128 37.216904371144004, 114.65814915218553 37.219151374016526, 114.65901378709427 37.226376874980616, 114.672589486968 37.22583878807031, 114.67567367253599 37.22596103669769, 114.68394337725748 37.225633257271404, 114.69…
112	MULTIPOLYGON (((114.80983574474399 37.205595690728, 114.80883755089602 37.20590392417845, 114.80239672830868 37.21152150979464, 114.7910591838513 37.22125917848085, 114.79015837476899 37.222267317873516, 114.78954595510868 37.22483609990285, 114.79126154588046 37.23286581737605, 114.79235869319199 37.23592351548, 114.80563489726258 37.23265087438974, 114.81265136923145 37.23169974147878, 114.8197…
113	MULTIPOLYGON (((114.69263669316 37.196343134024005, 114.692984849972 37.205232050867714, 114.69737739233685 37.21806514484238, 114.69777700243999 37.222558711352, 114.69845969976625 37.22290407588175, 114.698805064296 37.223586773208005, 114.70225161907898 37.22389327324727, 114.7108969641997 37.22633169648109, 114.71698978684482 37.22873486322959, 114.72855554547273 37.23358126911446, 114.731189…
114	MULTIPOLYGON (((114.686468322024 37.193258948456005, 114.68623041330042 37.19559121005941, 114.68542372609213 37.1970370789142, 114.67705437768 37.19813213985753, 114.67602895123647 37.20264578570028, 114.67512274583338 37.2042699684454, 114.66733961982663 37.20492049177772, 114.66693514676 37.207137783512, 114.6697525281891 37.208946696121885, 114.67621807345535 37.21249623592203, 114.6839490873…
115	MULTIPOLYGON (((114.50244524979999 37.200969412376004, 114.50206835444244 37.20269730173933, 114.50297625403927 37.21277494647799, 114.503473311656 37.216904371144004, 114.50469808822871 37.216485152317105, 114.5345773281291 37.21562443915312, 114.55204408902289 37.21510011756689, 114.56258686837599 37.214848247432, 114.5629079808362 37.21397385522233, 114.56215450386068 37.20577307908658, 114.56…
116	MULTIPOLYGON (((114.65202824984799 37.188632670104006, 114.65123809671556 37.1888705631406, 114.64912251935314 37.191816797415235, 114.64607933954825 37.19709507367558, 114.63575213066062 37.19795824969527, 114.63352564635663 37.19877587072793, 114.63403716736799 37.203025536088006, 114.63582181222135 37.20329701494664, 114.64818748128263 37.20378211908536, 114.65608433788717 37.204380310655715, …
117	MULTIPOLYGON (((114.573895548792 37.188118639176004, 114.57286748693599 37.188118639176004, 114.57286748693599 37.188632670104006, 114.57235135395281 37.191099604422156, 114.57317498309843 37.19741645281443, 114.57548595747133 37.20531032889294, 114.58217108906967 37.21952176712127, 114.58526879681358 37.231279848111775, 114.58600696329758 37.2397505108778, 114.58563910363993 37.249031304144005, …
118	MULTIPOLYGON (((114.564642992088 37.187604608248, 114.56396716565855 37.18848016129413, 114.55267900381108 37.19037822300569, 114.552306249816 37.191716855672006, 114.55289291145678 37.19746807866233, 114.55856124445005 37.20361539787251, 114.56090296530179 37.20432043345686, 114.56215450386068 37.20577307908658, 114.5629079808362 37.21397385522233, 114.56258686837599 37.214848247432, 114.5637134…
119	MULTIPOLYGON (((114.929604950968 37.186062515464, 114.92343657983199 37.186062515464, 114.92318470969711 37.206885913377114, 114.92261288793846 37.21248065875188, 114.90920510148798 37.21355802478289, 114.90514016599266 37.21251626819422, 114.90441743549599 37.211764061864, 114.901365376861 37.2124435119856, 114.894136816936 37.211706710268764, 114.8905233526964 37.2120750248488, 114.891756851229…
120	MULTIPOLYGON (((114.721936456056 37.18554848453601, 114.72218832619087 37.18735273811312, 114.72392958086031 37.19585404539262, 114.724506610696 37.211764061864, 114.72503720707383 37.21253255127843, 114.726866810809 37.213002078246994, 114.72903876717398 37.213914323137004, 114.730674981832 37.21433421650401, 114.73170304368799 37.213823197475975, 114.73355128355423 37.21474192108832, 114.733759…
121	MULTIPOLYGON (((114.49936106423199 37.183492360824005, 114.49810987078664 37.18388848841781, 114.49750074539192 37.188978944478535, 114.49331075329998 37.188812866431824, 114.48941689999766 37.18949088903833, 114.4900857927824 37.20636673712001, 114.48980185846243 37.21353057256963, 114.48676906343763 37.22218346312725, 114.48651029103199 37.224614835064, 114.49231274769575 37.22414133928975, 114…
122	MULTIPOLYGON (((114.75483443544799 37.182978329896, 114.7478758798056 37.1832162229326, 114.74225981582637 37.18376849871541, 114.73597699249156 37.184250136031764, 114.73530126018399 37.185034453608004, 114.73599619335387 37.18578449513512, 114.74244391821196 37.186625191713894, 114.75483443544799 37.18554848453601, 114.75534846637599 37.18452042268, 114.75517578411112 37.18366504308888, 114.754…
123	MULTIPOLYGON (((114.75534846637599 37.18452042268, 114.75483443544799 37.18554848453601, 114.7556106271691 37.18734244745489, 114.75614523941356 37.20044542021633, 114.75727250572479 37.22922635981225, 114.756376528232 37.231297237128004, 114.75658648275898 37.23160132137251, 114.76382432937555 37.236441977979574, 114.76408699215199 37.237465608264, 114.76781879896119 37.23853258167142, 114.76842…
124	MULTIPOLYGON (((114.92343657983199 37.181436237112, 114.92343657983199 37.186062515464, 114.929604950968 37.186062515464, 114.92929070940458 37.18354993203695, 114.92800600857208 37.182521164266895, 114.92654253892685 37.18069361552596, 114.92366517049004 37.18115079684205, 114.92343657983199 37.181436237112)))
125	MULTIPOLYGON (((114.90801565199199 37.181436237112, 114.90784296972711 37.18486177134313, 114.906987590136 37.186576546392004, 114.90733132321992 37.187134453800276, 114.90946996044148 37.1878005856767, 114.91090255811204 37.1864169627546, 114.91109983755999 37.180922206184, 114.91041312436711 37.18058085752088, 114.90825804719157 37.18023549299113, 114.90801565199199 37.181436237112)))
126	MULTIPOLYGON (((114.91161386848799 37.180408175256005, 114.91109983755999 37.180408175256005, 114.91109983755999 37.180922206184, 114.91090255811204 37.1864169627546, 114.90946996044148 37.1878005856767, 114.90733132321992 37.187134453800276, 114.906987590136 37.186576546392004, 114.90568337470161 37.1873284703566, 114.90471925297203 37.1884475323778, 114.90547122399757 37.19780552126768, 114.904…
127	MULTIPOLYGON (((114.573895548792 37.188118639176004, 114.574565727909 37.188868712077074, 114.58084942971463 37.19144537681336, 114.59377277087951 37.19694132559436, 114.60131751755331 37.19964845893502, 114.60809049623408 37.201205626905846, 114.611933837464 37.20148344330401, 114.6123325063484 37.198755336472416, 114.609808220435 37.18324897734476, 114.60910152203088 37.181184366977114, 114.608…
128	MULTIPOLYGON (((114.683384136456 37.180922206184, 114.68264637783344 37.182978329896, 114.68502113546296 37.18959674477264, 114.685954291096 37.191716855672006, 114.68629563975912 37.192403568864876, 114.686468322024 37.193258948456005, 114.68750240767993 37.19274493321498, 114.6916025761301 37.19480100986605, 114.69229534449687 37.19617045175913, 114.69263669316 37.196343134024005, 114.693027675…
129	MULTIPOLYGON (((114.83091101279199 37.1793801134, 114.82960679735761 37.1796180064366, 114.826798765368 37.181950268040005, 114.82557668695567 37.183222215358576, 114.81141247437763 37.19640570938325, 114.81036929027387 37.20068472508104, 114.80983574474399 37.205595690728, 114.81058765302161 37.20587182861941, 114.82134220659127 37.206770708203315, 114.8218963334376 37.20741392140341, 114.822172…
130	MULTIPOLYGON (((114.88642635301599 37.1793801134, 114.88445562921768 37.17980996799867, 114.8753555499496 37.180646068292596, 114.86254305297838 37.18222640593141, 114.84992162341142 37.1827021920046, 114.84712212513838 37.1816741301486, 114.84554175612561 37.18119834407541, 114.845303878776 37.180922206184, 114.843247755064 37.180922206184, 114.84253406026723 37.18175060417124, 114.8399070560153…
131	MULTIPOLYGON (((114.91161386848799 37.1793801134, 114.91161386848799 37.180408175256005, 114.91474373453885 37.18072743665269, 114.91852768486626 37.18511942997327, 114.92110430254161 37.18582462242741, 114.92343657983199 37.186062515464, 114.92343657983199 37.181436237112, 114.92309523116887 37.18126355484713, 114.922408517976 37.179894144328, 114.92041363623002 37.17857587336043, 114.9119315611…
132	MULTIPOLYGON (((114.89465084786399 37.179894144328, 114.89532068186746 37.18064384074158, 114.897735033432 37.18078773739998, 114.90689371925363 37.180241861904605, 114.90774420450731 37.18119368504264, 114.90801565199199 37.181436237112, 114.90825804719157 37.18023549299113, 114.91041312436711 37.18058085752088, 114.91109983755999 37.180922206184, 114.91109983755999 37.180408175256005, 114.91161…
133	MULTIPOLYGON (((114.608849651896 37.180408175256005, 114.60910152203088 37.181184366977114, 114.609808220435 37.18324897734476, 114.6123325063484 37.198755336472416, 114.611933837464 37.20148344330401, 114.61688213812099 37.20263474206706, 114.63403716736799 37.203025536088006, 114.63352564635663 37.19877587072793, 114.63575213066062 37.19795824969527, 114.64607933954825 37.19709507367558, 114.64…
134	MULTIPOLYGON (((114.65305631170399 37.175267865976004, 114.65254228077599 37.175267865976004, 114.65254228077599 37.175781896904006, 114.65227080191735 37.17962266546936, 114.65202824984799 37.188632670104006, 114.65318215264956 37.190303929473124, 114.65583642087098 37.19150690114502, 114.685954291096 37.191716855672006, 114.68502113546296 37.18959674477264, 114.68264637783344 37.182978329896, 1…
135	MULTIPOLYGON (((114.25930862085599 37.172183680408004, 114.25955118076884 37.173483221122645, 114.26256796723155 37.17903481161817, 114.26282364930233 37.18332468270543, 114.26118001470324 37.18690584745525, 114.2585983144467 37.191656790229395, 114.25960496357635 37.2055831411448, 114.26226859692424 37.20977131354718, 114.26939201487247 37.21609887614611, 114.27273367867035 37.217914761618154, 1…
136	MULTIPOLYGON (((114.500903157016 37.17115561855201, 114.500693202489 37.17248775680901, 114.50008504968699 37.174963789574996, 114.499665140633 37.182768375369015, 114.49936106423199 37.183492360824005, 114.50035470885607 37.185749873972455, 114.50114570908535 37.192502365458644, 114.50216928446535 37.20020029548242, 114.50244524979999 37.200969412376004, 114.5068243013629 37.200722201273884, 114…
137	MULTIPOLYGON (((114.39963906419999 37.167557402056005, 114.39834418251812 37.167804613158125, 114.39538803407275 37.16884073812133, 114.38993062819917 37.169421532831976, 114.36322643284915 37.17070339432128, 114.36089084560619 37.17193927727512, 114.35990393069612 37.17190015394949, 114.35800255903199 37.172183680408004, 114.3572506350674 37.17400191108341, 114.35393903536477 37.178005384995, 11…
138	MULTIPOLYGON (((114.452584249784 37.167557402056005, 114.452584249784 37.169099494840005, 114.45386932710399 37.169738268625046, 114.455154404424 37.169099494840005, 114.45482403664617 37.16781211153409, 114.452584249784 37.167557402056005)))
139	MULTIPOLYGON (((114.439219445656 37.165501278344, 114.43737327647098 37.16571123287099, 114.436135260088 37.166015309272005, 114.43467991629788 37.1676441510499, 114.4320748581296 37.16997173793356, 114.4264548880926 37.17127931038145, 114.41506565503941 37.168845961885346, 114.411461775544 37.168585463912, 114.41074797093837 37.17078512348189, 114.40427445668679 37.18552115781858, 114.3993769034…
140	MULTIPOLYGON (((114.439219445656 37.165501278344, 114.43980140120308 37.16617674397293, 114.44197625965916 37.16697541513496, 114.44848561865777 37.168756922592515, 114.452584249784 37.169099494840005, 114.452584249784 37.167557402056005, 114.45189615613697 37.166758730893974, 114.44362491409153 37.16372129252341, 114.4403216912357 37.16422189539738, 114.439219445656 37.165501278344)))
141	MULTIPOLYGON (((114.872033487032 37.163445154632, 114.86819268709267 37.16680081905864, 114.86227041328328 37.168913274712246, 114.86012681897637 37.170078127025164, 114.8593429720095 37.173447172444895, 114.85510993484716 37.17507447689884, 114.85191368150116 37.17488397422582, 114.84578415132518 37.178349243574765, 114.845303878776 37.180922206184, 114.84554175612561 37.18119834407541, 114.8471…
142	MULTIPOLYGON (((114.72245048698399 37.15676275256801, 114.7222381480362 37.161229933578944, 114.72077179198682 37.16262704730299, 114.717824208632 37.161903061848, 114.71806208598161 37.16937563273141, 114.71959915893233 37.17302534957948, 114.72015912133485 37.17851521181262, 114.72118454777838 37.1832162229326, 114.721422425128 37.18452042268, 114.721422425128 37.18554848453601, 114.72193645605…
143	MULTIPOLYGON (((114.71833823956 37.15676275256801, 114.71799689089687 37.15744946576088, 114.717824208632 37.161903061848, 114.72077179198682 37.16262704730299, 114.7222381480362 37.161229933578944, 114.72245048698399 37.15676275256801, 114.721212470601 37.15594464523899, 114.71865593225878 37.155524736185015, 114.71833823956 37.15676275256801)))
144	MULTIPOLYGON (((114.70702955914399 37.154706628856005, 114.70651552821599 37.154706628856005, 114.70651552821599 37.155734690712, 114.70681314158165 37.16100669218074, 114.7124170952131 37.16165585074588, 114.717824208632 37.161903061848, 114.71799689089687 37.15744946576088, 114.71833823956 37.15676275256801, 114.7180667920753 37.15652020049865, 114.71726813660027 37.15562634074802, 114.70830020…
145	MULTIPOLYGON (((114.410947744616 37.154706628856005, 114.4111856376526 37.15806695231541, 114.41235726674043 37.16343844060499, 114.41213154679954 37.166247554996154, 114.411461775544 37.16807143298401, 114.411461775544 37.168585463912, 114.41506565503941 37.168845961885346, 114.4264548880926 37.17127931038145, 114.4320748581296 37.16997173793356, 114.43467991629788 37.1676441510499, 114.43613526…
146	MULTIPOLYGON (((114.682870105528 37.154192597928, 114.6831933827913 37.15748013380483, 114.68304730564282 37.15929834879326, 114.68071731865138 37.16781175073357, 114.679271889032 37.170127556696, 114.67950047969003 37.17246912067796, 114.680299950888 37.178866082472005, 114.68136114364364 37.18040304561387, 114.683384136456 37.180922206184, 114.68364629724911 37.18067033604912, 114.6841513865990…
147	MULTIPOLYGON (((114.455668435352 37.169099494840005, 114.45640101727147 37.16986197614147, 114.46311673847887 37.170389717489115, 114.4903706683211 37.17089345775889, 114.500903157016 37.17115561855201, 114.5001418992989 37.16751711789392, 114.5006363528771 37.16369236573413, 114.50193121887199 37.15676275256801, 114.500585621187 37.15594674729418, 114.48662703352974 37.153303773697644, 114.48047…
148	MULTIPOLYGON (((114.67567367253599 37.152650505144, 114.67443565615301 37.15295458154502, 114.66851962576126 37.15338672644261, 114.66796320861599 37.154192597928, 114.66836859152741 37.155539074083826, 114.67804610849262 37.16907149358248, 114.679271889032 37.170127556696, 114.68071731865138 37.16781175073357, 114.68304730564282 37.15929834879326, 114.6831933827913 37.15748013380483, 114.6828701…
149	MULTIPOLYGON (((114.40940565183199 37.152136474216, 114.40734952812 37.153164536072005, 114.403391185647 37.15778457100636, 114.4009432639474 37.16423532345141, 114.39990589971285 37.16609460695087, 114.39963906419999 37.167557402056005, 114.40032577739287 37.16789875071913, 114.411461775544 37.16807143298401, 114.41213154679954 37.166247554996154, 114.41235726674043 37.16343844060499, 114.411185…
150	MULTIPOLYGON (((114.66590708490399 37.152136474216, 114.66516446331795 37.152421914485956, 114.65951417035053 37.15287909580205, 114.653570342632 37.152136474216, 114.65409522894946 37.16704966160658, 114.65330818183888 37.17243555054289, 114.65305631170399 37.175267865976004, 114.66045498122931 37.17474490915695, 114.6671872992605 37.175645341751775, 114.67440305861064 37.177566541757365, 114.67…
151	MULTIPOLYGON (((114.56361493023199 37.151622443288005, 114.5629724543199 37.152341518718565, 114.55922336045985 37.15452422066414, 114.55254949211243 37.16308073042276, 114.54933827338846 37.16512304959324, 114.54064078474953 37.16574383041336, 114.53149126012363 37.16519850396225, 114.5252001540639 37.162941194744526, 114.52019378021063 37.15906142834936, 114.51760680912915 37.157183995015195, 1…
152	MULTIPOLYGON (((114.59805500240799 37.151622443288005, 114.59200412674473 37.15192815113483, 114.590858569416 37.153164536072005, 114.59155987149934 37.153921417121964, 114.59805500240799 37.154192597928, 114.59805500240799 37.151622443288005)))
153	MULTIPOLYGON (((114.64277569314399 37.151622443288005, 114.62705068890298 37.15183239781499, 114.62581267252 37.152650505144, 114.62527024815999 37.15440707030495, 114.61546864719085 37.155174320448026, 114.608849651896 37.154779824300036, 114.60525143539999 37.154994280989996, 114.59930079953257 37.1546396140817, 114.59805500240799 37.154192597928, 114.59155987149934 37.153921417121964, 114.5908…
154	MULTIPOLYGON (((114.861752868472 37.151622443288005, 114.8591435591324 37.15433828290201, 114.84764506627045 37.16274394667053, 114.8388836375051 37.17090374841712, 114.8311719813747 37.178043347484184, 114.83091101279199 37.1793801134, 114.83279859560157 37.180105667552894, 114.83913550764 37.17931744391888, 114.84227541335741 37.179708002635145, 114.843247755064 37.180922206184, 114.84530387877…
155	MULTIPOLYGON (((114.618616239528 37.15110841236, 114.6168502308057 37.15139851166272, 114.59805500240799 37.151622443288005, 114.59805500240799 37.154192597928, 114.59930079953257 37.1546396140817, 114.60525143539999 37.154994280989996, 114.608849651896 37.154779824300036, 114.61546864719085 37.155174320448026, 114.62527024815999 37.15440707030495, 114.62581267252 37.152650505144, 114.62485742962…
156	MULTIPOLYGON (((114.548194002392 37.150594381432, 114.5458710745411 37.15084159253413, 114.54399676291575 37.15091588606669, 114.50959531208206 37.15271544923708, 114.50912765186399 37.154192597928, 114.51112165513914 37.15642429030902, 114.51760680912915 37.157183995015195, 114.52019378021063 37.15906142834936, 114.5252001540639 37.162941194744526, 114.53149126012363 37.16519850396225, 114.54064…
157	MULTIPOLYGON (((114.66539305397599 37.148538257720006, 114.65425705582487 37.14871093998488, 114.653570342632 37.149052288648, 114.653570342632 37.152136474216, 114.65951417035053 37.15287909580205, 114.66516446331795 37.152421914485956, 114.66590708490399 37.152136474216, 114.6656169699143 37.15037044980672, 114.66539305397599 37.148538257720006)))
158	MULTIPOLYGON (((114.67567367253599 37.148538257720006, 114.66539305397599 37.148538257720006, 114.6656169699143 37.15037044980672, 114.66590708490399 37.152136474216, 114.66674687163798 37.15335279550703, 114.66796320861599 37.154192597928, 114.66851962576126 37.15338672644261, 114.67443565615301 37.15295458154502, 114.67567367253599 37.152650505144, 114.67567367253599 37.148538257720006)))
159	MULTIPOLYGON (((114.68132801274399 37.148538257720006, 114.67567367253599 37.148538257720006, 114.67567367253599 37.152650505144, 114.67567367253599 37.153164536072005, 114.6823560746 37.153164536072005, 114.68218339233512 37.15025303276888, 114.68132801274399 37.148538257720006)))
160	MULTIPOLYGON (((114.83553729114399 37.154706628856005, 114.83486676691345 37.15545709393155, 114.82540030256375 37.159310976811355, 114.81815649489516 37.16099635446158, 114.80166973095372 37.162029765577415, 114.801097218968 37.161389030920006, 114.79881344581669 37.16218947471066, 114.77689572424826 37.163591388650275, 114.76536228079709 37.164206396662124, 114.7555064028806 37.16477603793069, …
161	MULTIPOLYGON (((114.222812424968 37.146996164936006, 114.22114803257394 37.14742329000032, 114.22054635065075 37.15010723798601, 114.22235923598807 37.15064530136585, 114.22335217469806 37.148281242256004, 114.222812424968 37.146996164936006)))
162	MULTIPOLYGON (((114.66539305397599 37.142883917512, 114.65374302489687 37.14305659977688, 114.65305631170399 37.143397948440004, 114.65326626623099 37.147814272265016, 114.653570342632 37.149052288648, 114.65425705582487 37.14871093998488, 114.66539305397599 37.148538257720006, 114.66539305397599 37.142883917512)))
163	MULTIPOLYGON (((114.67515964160799 37.142883917512, 114.66539305397599 37.142883917512, 114.66539305397599 37.148538257720006, 114.67567367253599 37.148538257720006, 114.67539755033157 37.14573021004341, 114.67515964160799 37.142883917512)))
164	MULTIPOLYGON (((114.68132801274399 37.142883917512, 114.67515964160799 37.142883917512, 114.67539755033157 37.14573021004341, 114.67567367253599 37.148538257720006, 114.68132801274399 37.148538257720006, 114.68166936140712 37.14785154452713, 114.68184204367199 37.143397948440004, 114.68132801274399 37.143397948440004, 114.68132801274399 37.142883917512)))
165	MULTIPOLYGON (((114.22692467239199 37.14236988658401, 114.22518206472063 37.14289455328377, 114.22486854867999 37.14596810308, 114.22697997291472 37.145774525759094, 114.22798924176988 37.14450402164259, 114.22692467239199 37.14236988658401)))
166	MULTIPOLYGON (((114.69058056944799 37.14236988658401, 114.689342553065 37.142673962985015, 114.68205199819899 37.14309387203899, 114.68184204367199 37.143397948440004, 114.68166936140712 37.14785154452713, 114.68132801274399 37.148538257720006, 114.68218339233512 37.15025303276888, 114.6823560746 37.153164536072005, 114.6823560746 37.154192597928, 114.682870105528 37.154192597928, 114.68353564129…
167	MULTIPOLYGON (((114.365713022952 37.141855855656004, 114.36631306558587 37.14580055045726, 114.36371685487374 37.155494115201996, 114.35881377977722 37.16379329575704, 114.35827403789064 37.16782888091465, 114.3575895365618 37.17103261694963, 114.35800255903199 37.172183680408004, 114.35990393069612 37.17190015394949, 114.36089084560619 37.17193927727512, 114.36322643284915 37.17070339432128, 114…
168	MULTIPOLYGON (((114.65202824984799 37.138771670088005, 114.64277569314399 37.138771670088005, 114.64277569314399 37.151622443288005, 114.64301608041025 37.15190145189657, 114.64897095176201 37.15142296766299, 114.653570342632 37.152136474216, 114.653570342632 37.149052288648, 114.65326626623099 37.147814272265016, 114.65305631170399 37.143397948440004, 114.65288362943912 37.14048644513688, 114.65…
169	MULTIPOLYGON (((114.22692467239199 37.14082779380001, 114.22692467239199 37.14236988658401, 114.22798924176988 37.14450402164259, 114.22697997291472 37.145774525759094, 114.22486854867999 37.14596810308, 114.22412127590468 37.146588836839186, 114.22537466552708 37.14878262947893, 114.23050382528676 37.151007105849594, 114.23207923329242 37.15463966114264, 114.23600537431926 37.15790095270359, 114…
170	MULTIPOLYGON (((114.65254228077599 37.134145391736006, 114.64277569314399 37.134145391736006, 114.64277569314399 37.138771670088005, 114.65202824984799 37.138771670088005, 114.65282122663665 37.13750121303244, 114.65254228077599 37.134145391736006)))
171	MULTIPOLYGON (((114.66487902304799 37.134145391736006, 114.65254228077599 37.134145391736006, 114.65282122663665 37.13750121303244, 114.65202824984799 37.138771670088005, 114.65288362943912 37.14048644513688, 114.65305631170399 37.143397948440004, 114.65374302489687 37.14305659977688, 114.66539305397599 37.142883917512, 114.6651029389863 37.141117893102724, 114.66487902304799 37.134145391736006)))
172	MULTIPOLYGON (((114.69058056944799 37.134145391736006, 114.68671259966104 37.13441878440609, 114.686468322024 37.134145391736006, 114.68132801274399 37.134145391736006, 114.68089834638907 37.138514654624004, 114.68132801274399 37.142883917512, 114.68132801274399 37.143397948440004, 114.68184204367199 37.143397948440004, 114.68205199819899 37.14309387203899, 114.689342553065 37.142673962985015, 11…
173	MULTIPOLYGON (((114.66899127047199 37.133631360808, 114.667753254089 37.13393543720902, 114.66487902304799 37.134145391736006, 114.6651029389863 37.141117893102724, 114.66539305397599 37.142883917512, 114.67515964160799 37.142883917512, 114.67515964160799 37.134145391736006, 114.66967798366487 37.13397270947113, 114.66899127047199 37.133631360808)))
174	MULTIPOLYGON (((114.67824382717599 37.133631360808, 114.677005810793 37.13393543720902, 114.67515964160799 37.134145391736006, 114.67515964160799 37.142883917512, 114.68132801274399 37.142883917512, 114.68089834638907 37.138514654624004, 114.68132801274399 37.134145391736006, 114.67824382717599 37.134145391736006, 114.67824382717599 37.133631360808)))
175	MULTIPOLYGON (((114.70600149728799 37.133631360808, 114.695720878728 37.133631360808, 114.69234657817029 37.13385529243328, 114.69058056944799 37.134145391736006, 114.69058056944799 37.14236988658401, 114.69126728264087 37.14271123524713, 114.70600149728799 37.142883917512, 114.70723951367098 37.14101050004446, 114.70681960461701 37.13589743904699, 114.70621145181498 37.134449468137014, 114.70600…
176	MULTIPOLYGON (((114.34566581675999 37.132089268024004, 114.3448744400432 37.13300783476656, 114.33906801457375 37.133892627443316, 114.32842665824458 37.134383284772596, 114.32665092359531 37.135374042992524, 114.3243239641908 37.14150603602422, 114.32130150688518 37.14339914065041, 114.3207544391794 37.14521617911541, 114.32013764285195 37.14632165621279, 114.31586374110931 37.14597823686844, 11…
177	MULTIPOLYGON (((114.66899127047199 37.132089268024004, 114.66487902304799 37.132089268024004, 114.66487902304799 37.134145391736006, 114.667753254089 37.13393543720902, 114.66899127047199 37.133631360808, 114.66899127047199 37.132089268024004)))
178	MULTIPOLYGON (((114.455668435352 37.132089268024004, 114.45395466426977 37.134007314946814, 114.44450617719802 37.13677316464989, 114.43547408529693 37.140770504952684, 114.42308323863435 37.14752533379874, 114.42277045595999 37.148538257720006, 114.42345867510285 37.15082408586556, 114.42618982520837 37.15104354670182, 114.42924213483504 37.148879339704486, 114.4386788096116 37.14963758552162, 1…
179	MULTIPOLYGON (((114.67464561067999 37.131575237096, 114.67127598484204 37.13180382775405, 114.66899127047199 37.132089268024004, 114.66899127047199 37.133631360808, 114.66967798366487 37.13397270947113, 114.67515964160799 37.134145391736006, 114.67515964160799 37.132089268024004, 114.67464561067999 37.132089268024004, 114.67464561067999 37.131575237096)))
180	MULTIPOLYGON (((114.67824382717599 37.131575237096, 114.67515964160799 37.131575237096, 114.67515964160799 37.132089268024004, 114.67515964160799 37.134145391736006, 114.677005810793 37.13393543720902, 114.67824382717599 37.133631360808, 114.67824382717599 37.131575237096)))
181	MULTIPOLYGON (((114.67824382717599 37.131575237096, 114.67824382717599 37.133631360808, 114.67824382717599 37.134145391736006, 114.68132801274399 37.134145391736006, 114.68081398181599 37.132089268024004, 114.68012726862312 37.131747919360876, 114.67824382717599 37.131575237096)))
182	MULTIPOLYGON (((114.89208069322399 37.131575237096, 114.89128046905104 37.13265100305515, 114.88699321768928 37.13191289931906, 114.884370229304 37.13311732988, 114.8839561558062 37.13393590781838, 114.8811254718189 37.13431807400088, 114.87974395095199 37.133631360808, 114.87860570375547 37.133861143676455, 114.87802917590312 37.13500077132713, 114.87768782724 37.135173453592, 114.87744994989038…
183	MULTIPOLYGON (((114.86329496125599 37.131575237096, 114.8637385262743 37.13325655181866, 114.86709993213526 37.133930448749695, 114.87710947969808 37.134366546766, 114.87768782724 37.135173453592, 114.87802917590312 37.13500077132713, 114.87860570375547 37.133861143676455, 114.87974395095199 37.133631360808, 114.87974395095199 37.131061206168006, 114.87910423594822 37.13031866301685, 114.87177647…
184	MULTIPOLYGON (((114.35543240439199 37.130033144312, 114.35497109740042 37.13078183675892, 114.34950329105976 37.13261548773469, 114.34926403325599 37.133631360808, 114.35053408245011 37.13510549759896, 114.35447109063165 37.13730209820794, 114.36142097137466 37.13999798398466, 114.36519899202399 37.140313762872005, 114.3650030145953 37.1389676475167, 114.36385287666869 37.13549150709131, 114.3636…
185	MULTIPOLYGON (((114.70600149728799 37.130033144312, 114.695720878728 37.130033144312, 114.695720878728 37.130547175240004, 114.695720878728 37.133631360808, 114.70600149728799 37.133631360808, 114.70698601209028 37.132141537038045, 114.70600149728799 37.130033144312)))
186	MULTIPOLYGON (((114.6952068478 37.129519113384006, 114.69058056944799 37.129519113384006, 114.69058056944799 37.130033144312, 114.69058056944799 37.134145391736006, 114.69234657817029 37.13385529243328, 114.695720878728 37.133631360808, 114.695720878728 37.130547175240004, 114.6952068478 37.130547175240004, 114.6952068478 37.129519113384006)))
187	MULTIPOLYGON (((114.884370229304 37.129519113384006, 114.88364705957191 37.13005706695498, 114.884370229304 37.13311732988, 114.88699321768928 37.13191289931906, 114.89128046905104 37.13265100305515, 114.89208069322399 37.131575237096, 114.89067702234273 37.12975669268102, 114.884370229304 37.129519113384006)))
188	MULTIPOLYGON (((114.69006653851999 37.129005082456004, 114.686468322024 37.129005082456004, 114.686468322024 37.129519113384006, 114.686468322024 37.134145391736006, 114.68671259966104 37.13441878440609, 114.69058056944799 37.134145391736006, 114.69058056944799 37.130033144312, 114.69006653851999 37.130033144312, 114.69006653851999 37.129005082456004)))
189	MULTIPOLYGON (((114.685954291096 37.128491051528, 114.68201472593687 37.12866373379288, 114.68132801274399 37.129005082456004, 114.68111805821701 37.13085125164102, 114.68081398181599 37.132089268024004, 114.68132801274399 37.134145391736006, 114.686468322024 37.134145391736006, 114.686468322024 37.129519113384006, 114.685954291096 37.129519113384006, 114.685954291096 37.128491051528)))
190	MULTIPOLYGON (((114.88231410559199 37.128491051528, 114.88109779998794 37.12933085394898, 114.880048027353 37.13085125164102, 114.87974395095199 37.131061206168006, 114.87974395095199 37.133631360808, 114.8811254718189 37.13431807400088, 114.8839561558062 37.13393590781838, 114.884370229304 37.13311732988, 114.88364705957191 37.13005706695498, 114.884370229304 37.129519113384006, 114.884146281991…
191	MULTIPOLYGON (((114.66847723954399 37.12797702060001, 114.66505170531286 37.12814970286488, 114.66436499212 37.128491051528, 114.66453767438487 37.131402554831126, 114.66487902304799 37.132089268024004, 114.66899127047199 37.132089268024004, 114.66847723954399 37.12797702060001)))
192	MULTIPOLYGON (((114.68132801274399 37.12797702060001, 114.67824382717599 37.12797702060001, 114.67824382717599 37.129005082456004, 114.67824382717599 37.131575237096, 114.68012726862312 37.131747919360876, 114.68081398181599 37.132089268024004, 114.68111805821701 37.13085125164102, 114.68132801274399 37.129005082456004, 114.68132801274399 37.12797702060001)))
193	MULTIPOLYGON (((114.40220921884 37.127462989672004, 114.401695187912 37.127462989672004, 114.38547012984128 37.12768692129728, 114.38373871090768 37.12993004948599, 114.37840388308803 37.130836301950026, 114.36365689924 37.131061206168006, 114.36385287666869 37.13549150709131, 114.3650030145953 37.1389676475167, 114.36519899202399 37.140313762872005, 114.36554034068712 37.14100047606488, 114.3657…
194	MULTIPOLYGON (((114.673617548824 37.127462989672004, 114.672379532441 37.12776706607301, 114.66847723954399 37.12797702060001, 114.66899127047199 37.132089268024004, 114.67127598484204 37.13180382775405, 114.67464561067999 37.131575237096, 114.67464561067999 37.128491051528, 114.67413157975199 37.128491051528, 114.67413157975199 37.127462989672004, 114.673617548824 37.127462989672004)))
195	MULTIPOLYGON (((114.67567367253599 37.127462989672004, 114.67499097520974 37.127808354201754, 114.67464561067999 37.128491051528, 114.67464561067999 37.131575237096, 114.67464561067999 37.132089268024004, 114.67515964160799 37.132089268024004, 114.67515964160799 37.131575237096, 114.67824382717599 37.131575237096, 114.67824382717599 37.129005082456004, 114.6779537121863 37.128781150830726, 114.67…
196	MULTIPOLYGON (((114.83553729114399 37.125920896888005, 114.83577516849361 37.12773912756341, 114.83676884449163 37.133219561922175, 114.83544103584083 37.1368353164607, 114.836861209424 37.14842330353786, 114.83577516849361 37.153402429108596, 114.83553729114399 37.154706628856005, 114.83735553750638 37.15446873581941, 114.85284241340611 37.14832712666959, 114.8593653730155 37.14885124432509, 114…
197	MULTIPOLYGON (((114.238233352808 37.135687484520005, 114.24185659003551 37.13523430338356, 114.24314013003156 37.13305077002809, 114.24337366208799 37.12540686596, 114.24141310345209 37.124961528313065, 114.2392509867447 37.12878580986349, 114.23768532819649 37.13426175774625, 114.238233352808 37.135687484520005)))
198	MULTIPOLYGON (((114.66436499212 37.12489283503201, 114.66436499212 37.128491051528, 114.66505170531286 37.12814970286488, 114.66847723954399 37.12797702060001, 114.66847723954399 37.125920896888005, 114.66796320861599 37.125920896888005, 114.66796320861599 37.12489283503201, 114.66436499212 37.12489283503201)))
199	MULTIPOLYGON (((114.341553569336 37.12540686596, 114.3418363585065 37.126957178721, 114.34542792372339 37.1312990992046, 114.34566581675999 37.132089268024004, 114.34646994699071 37.13231319964928, 114.34743184116927 37.13289339825472, 114.34926403325599 37.133631360808, 114.34950329105976 37.13261548773469, 114.35497109740042 37.13078183675892, 114.35543240439199 37.130033144312, 114.35522244986…
200	MULTIPOLYGON (((114.67156142511199 37.124378804104005, 114.66877485290965 37.124852174382426, 114.66847723954399 37.125920896888005, 114.66847723954399 37.12797702060001, 114.672379532441 37.12776706607301, 114.673617548824 37.127462989672004, 114.67287960195769 37.12614482851328, 114.67156142511199 37.124378804104005)))
201	MULTIPOLYGON (((114.910071775704 37.124378804104005, 114.90739614181717 37.124713470114074, 114.90551608875751 37.1258186177849, 114.90470287576595 37.12774842994196, 114.90396389355904 37.129005553065376, 114.89947729206808 37.129976279013114, 114.89705308908073 37.13140126849885, 114.89567890971999 37.13311732988, 114.89592149316331 37.133902839666646, 114.89693920161316 37.13673915527941, 114.…
202	MULTIPOLYGON (((114.43048091988 37.123864773176, 114.43020944102135 37.12410732524536, 114.42375528450185 37.12449201703148, 114.41615390783384 37.126239640614386, 114.40399386369334 37.12719151081336, 114.40220921884 37.127462989672004, 114.40245177090935 37.12979059224264, 114.40356405615562 37.136792224329376, 114.40739160059768 37.14383580339796, 114.40897322456877 37.14957742595714, 114.4099…
203	MULTIPOLYGON (((114.70651552821599 37.123864773176, 114.6952068478 37.123864773176, 114.6952068478 37.129519113384006, 114.6952068478 37.130547175240004, 114.695720878728 37.130547175240004, 114.695720878728 37.130033144312, 114.70600149728799 37.130033144312, 114.70678333632155 37.12875625559504, 114.70651552821599 37.123864773176)))
204	MULTIPOLYGON (((114.70651552821599 37.123864773176, 114.70678333632155 37.12875625559504, 114.70600149728799 37.130033144312, 114.70698601209028 37.132141537038045, 114.70600149728799 37.133631360808, 114.70621145181498 37.134449468137014, 114.70681960461701 37.13589743904699, 114.70723951367098 37.14101050004446, 114.70600149728799 37.142883917512, 114.70685687687912 37.144598692560876, 114.7070…
205	MULTIPOLYGON (((114.77488164164 37.12540686596, 114.77516017963919 37.12589538986014, 114.77705836684657 37.12661088865949, 114.77745179627999 37.125920896888005, 114.77727911401512 37.12506551729688, 114.77693776535199 37.124378804104005, 114.7758940792649 37.12394044716272, 114.77488164164 37.12540686596)))
206	MULTIPOLYGON (((114.686468322024 37.123350742248, 114.685954291096 37.123350742248, 114.68184204367199 37.123350742248, 114.68184204367199 37.124378804104005, 114.681632089145 37.126739004217015, 114.68132801274399 37.12797702060001, 114.68132801274399 37.129005082456004, 114.68201472593687 37.12866373379288, 114.685954291096 37.128491051528, 114.686258367497 37.12725303514502, 114.686468322024 3…
207	MULTIPOLYGON (((114.69058056944799 37.123350742248, 114.686468322024 37.123350742248, 114.686258367497 37.12725303514502, 114.685954291096 37.128491051528, 114.685954291096 37.129519113384006, 114.686468322024 37.129519113384006, 114.686468322024 37.129005082456004, 114.69006653851999 37.129005082456004, 114.69037061492101 37.12776706607301, 114.69058056944799 37.123350742248)))
208	MULTIPOLYGON (((114.69058056944799 37.123350742248, 114.69037061492101 37.12776706607301, 114.69006653851999 37.129005082456004, 114.69006653851999 37.130033144312, 114.69058056944799 37.130033144312, 114.69058056944799 37.129519113384006, 114.6952068478 37.129519113384006, 114.6952068478 37.123864773176, 114.69234657817029 37.123640841550724, 114.69058056944799 37.123350742248)))
209	MULTIPOLYGON (((114.77693776535199 37.124378804104005, 114.77727911401512 37.12506551729688, 114.77745179627999 37.125920896888005, 114.77918213281204 37.12564817875802, 114.77950791999199 37.124378804104005, 114.77916657132887 37.12420612183913, 114.77882120679912 37.12352342451288, 114.77754522792694 37.123178059983125, 114.77693776535199 37.124378804104005)))
210	MULTIPOLYGON (((114.676701734392 37.122836711320005, 114.67639765799098 37.123560696774994, 114.675977748937 37.12622497328901, 114.67567367253599 37.127462989672004, 114.6775058803097 37.128200952225285, 114.6779537121863 37.128781150830726, 114.67824382717599 37.129005082456004, 114.67824382717599 37.12797702060001, 114.68132801274399 37.12797702060001, 114.681632089145 37.126739004217015, 114.…
211	MULTIPOLYGON (((114.48959447659999 37.123864773176, 114.48838168487924 37.12522213609525, 114.48330657068398 37.12975669268102, 114.47946781005194 37.130814136248695, 114.45772455906399 37.131061206168006, 114.45721052813599 37.131061206168006, 114.45721052813599 37.132089268024004, 114.45800328530693 37.133875120774746, 114.45750814150165 37.140037342614974, 114.45676391984375 37.141371269187594…
212	MULTIPOLYGON (((114.910071775704 37.124378804104005, 114.91077085023632 37.125133300733154, 114.916754177768 37.12540686596, 114.91757228509701 37.12416884957702, 114.91778223962399 37.121808649464, 114.91707689030007 37.12104740743388, 114.91161029185677 37.12271830600248, 114.910071775704 37.124378804104005)))
213	MULTIPOLYGON (((114.91778223962399 37.121808649464, 114.91757228509701 37.12416884957702, 114.916754177768 37.12540686596, 114.91712558268289 37.12718195744315, 114.91650695097889 37.13749639712988, 114.9157955151071 37.14774959485058, 114.91701119323199 37.147797769563105, 114.92258559259498 37.14757681846383, 114.92318935304289 37.14929949975013, 114.92368688126898 37.15604290847547, 114.925740…
214	MULTIPOLYGON (((114.685440260168 37.120780587608, 114.67713168311253 37.12095877600251, 114.676701734392 37.121808649464, 114.676701734392 37.122836711320005, 114.67793975077498 37.12314078772101, 114.68111805821701 37.123560696774994, 114.68153796727098 37.12416884957702, 114.68184204367199 37.124378804104005, 114.68184204367199 37.123350742248, 114.685954291096 37.123350742248, 114.685744336569…
215	MULTIPOLYGON (((114.663850961192 37.12026655668, 114.65202824984799 37.12026655668, 114.65229505398689 37.12668213891813, 114.65254228077599 37.134145391736006, 114.66487902304799 37.134145391736006, 114.66487902304799 37.132089268024004, 114.66453767438487 37.131402554831126, 114.66436499212 37.128491051528, 114.66436499212 37.12489283503201, 114.66407955185004 37.12260812066196, 114.66385096119…
216	MULTIPOLYGON (((114.450014095144 37.119238494824, 114.4456117327303 37.11946242644928, 114.43953577358761 37.120460526175385, 114.43884623673851 37.12451962611452, 114.43519615908993 37.12513968533361, 114.43459316730399 37.125920896888005, 114.43570008760345 37.127524106142204, 114.43937863711892 37.129954991782604, 114.44473715227687 37.13127116069499, 114.448776078761 37.13085125164102, 114.45…
217	MULTIPOLYGON (((114.670533363256 37.119238494824, 114.670019332328 37.119238494824, 114.66765913221498 37.11944844935099, 114.66518309944901 37.120056602153014, 114.663850961192 37.12026655668, 114.66407955185004 37.12260812066196, 114.66436499212 37.12489283503201, 114.66796320861599 37.12489283503201, 114.66796320861599 37.125920896888005, 114.66847723954399 37.125920896888005, 114.668774852909…
218	MULTIPOLYGON (((114.670533363256 37.119238494824, 114.67070604552087 37.12266402905513, 114.67156142511199 37.124378804104005, 114.67287960195769 37.12614482851328, 114.673617548824 37.127462989672004, 114.67413157975199 37.127462989672004, 114.67413157975199 37.128491051528, 114.67464561067999 37.128491051528, 114.67499097520974 37.127808354201754, 114.67567367253599 37.127462989672004, 114.6759…
219	MULTIPOLYGON (((114.548194002392 37.118724463896, 114.52146439413599 37.118724463896, 114.51191240437677 37.11893907745576, 114.50377274471121 37.120565974048255, 114.50193121887199 37.120780587608, 114.50193121887199 37.121808649464, 114.50362440863776 37.13221419912479, 114.5048169641556 37.142179917268265, 114.50292091037736 37.15237761445725, 114.5037401157949 37.15392577810213, 114.503987342…
220	MULTIPOLYGON (((114.62067236323999 37.118210432968006, 114.61683159467464 37.11848191182665, 114.60644148100118 37.11896701596536, 114.605765466328 37.118210432968006, 114.60448242831526 37.118606623309724, 114.60398082147464 37.12955773472631, 114.60701405573482 37.13744172800805, 114.60649359314544 37.146174402540886, 114.59829755447736 37.14672468607736, 114.59805500240799 37.151622443288005, …
221	MULTIPOLYGON (((114.77950791999199 37.124378804104005, 114.77918213281204 37.12564817875802, 114.77745179627999 37.125920896888005, 114.77705836684657 37.12661088865949, 114.77516017963919 37.12589538986014, 114.77488164164 37.12540686596, 114.76849064089797 37.12569580442628, 114.76460102307999 37.125541632796626, 114.75697595907369 37.12584385813412, 114.74815203338399 37.12540686596, 114.74837…
222	MULTIPOLYGON (((114.67156142511199 37.116154309256004, 114.67032855405812 37.11700554748467, 114.670019332328 37.118210432968006, 114.670019332328 37.119238494824, 114.670533363256 37.119238494824, 114.672893563369 37.11944844935099, 114.67454066479046 37.120521015166425, 114.676187703464 37.120780587608, 114.676187703464 37.117182371112, 114.67567367253599 37.117182371112, 114.67567367253599 37.…
223	MULTIPOLYGON (((114.676187703464 37.117182371112, 114.676187703464 37.120780587608, 114.676187703464 37.121808649464, 114.676701734392 37.121808649464, 114.67713168311253 37.12095877600251, 114.685440260168 37.120780587608, 114.68629563975912 37.11906581255913, 114.686468322024 37.117182371112, 114.685954291096 37.117182371112, 114.685954291096 37.116154309256004, 114.676187703464 37.116154309256…
224	MULTIPOLYGON (((114.69058056944799 37.116154309256004, 114.686468322024 37.116154309256004, 114.686468322024 37.117182371112, 114.68629563975912 37.11906581255913, 114.685440260168 37.120780587608, 114.685744336569 37.122018603990995, 114.685954291096 37.123350742248, 114.686468322024 37.123350742248, 114.69058056944799 37.123350742248, 114.69058056944799 37.116154309256004)))
225	MULTIPOLYGON (((114.69058056944799 37.116154309256004, 114.69058056944799 37.123350742248, 114.69234657817029 37.123640841550724, 114.6952068478 37.123864773176, 114.70651552821599 37.123864773176, 114.70629236525268 37.119170303526275, 114.70515022768537 37.11716928817152, 114.70251823497414 37.11775932251279, 114.70038424109836 37.11636969147773, 114.69058056944799 37.116154309256004)))
226	MULTIPOLYGON (((114.801611249896 37.11769640204, 114.80199821629407 37.12029164015943, 114.8039365621677 37.140520172141734, 114.80390098409931 37.1414187066121, 114.79964636165388 37.1422309940719, 114.8003359612509 37.15084159253413, 114.8008304148291 37.15805763424988, 114.801097218968 37.161389030920006, 114.80166973095372 37.162029765577415, 114.81815649489516 37.16099635446158, 114.82540030…
227	MULTIPOLYGON (((114.663850961192 37.116154309256004, 114.663850961192 37.12026655668, 114.66518309944901 37.120056602153014, 114.66765913221498 37.11944844935099, 114.670019332328 37.119238494824, 114.670019332328 37.118210432968006, 114.66659379809687 37.11649565791913, 114.66522037171111 37.11529892966488, 114.66409335639156 37.11495356513513, 114.663850961192 37.116154309256004)))
228	MULTIPOLYGON (((114.52146439413599 37.11358415461601, 114.52146439413599 37.118724463896, 114.548194002392 37.118724463896, 114.54802132012712 37.11632699152088, 114.54733862280086 37.11495356513513, 114.54716594053599 37.114098185544, 114.54416825297022 37.11472536665156, 114.52977513599456 37.11415487828612, 114.52738553848289 37.113317334790125, 114.52216974345993 37.112822912585884, 114.52146…
229	MULTIPOLYGON (((114.52043633228 37.11204206183201, 114.51243377681094 37.112480183468605, 114.51118377557599 37.11204206183201, 114.50830468157149 37.11270919767508, 114.50247769047257 37.1118481080236, 114.50193121887199 37.11255609276, 114.50193121887199 37.120780587608, 114.50377274471121 37.120565974048255, 114.51191240437677 37.11893907745576, 114.52146439413599 37.118724463896, 114.52146439…
230	MULTIPOLYGON (((114.67156142511199 37.11204206183201, 114.67156142511199 37.116154309256004, 114.67567367253599 37.116154309256004, 114.67567367253599 37.117182371112, 114.676187703464 37.117182371112, 114.676187703464 37.116154309256004, 114.685954291096 37.116154309256004, 114.685954291096 37.117182371112, 114.686468322024 37.117182371112, 114.686468322024 37.116154309256004, 114.69058056944799…
231	MULTIPOLYGON (((114.45823858999199 37.111528030904005, 114.45172887019287 37.11170071316888, 114.45104215699999 37.11204206183201, 114.45083220247301 37.11800047844102, 114.450014095144 37.119238494824, 114.45061471819609 37.1220496798964, 114.450014095144 37.130547175240004, 114.45070080833686 37.13088852390313, 114.4552465183647 37.131255254098285, 114.455668435352 37.132089268024004, 114.45643…
232	MULTIPOLYGON (((114.48599626010399 37.111528030904005, 114.45823858999199 37.111528030904005, 114.45799603792264 37.127220437602645, 114.45772455906399 37.131061206168006, 114.47946781005194 37.130814136248695, 114.48330657068398 37.12975669268102, 114.48838168487924 37.12522213609525, 114.48959447659999 37.123864773176, 114.48708048134483 37.12072190261955, 114.48622485076204 37.11849587323796, …
233	MULTIPOLYGON (((114.50141718794399 37.111528030904005, 114.48599626010399 37.111528030904005, 114.48622485076204 37.11849587323796, 114.48708048134483 37.12072190261955, 114.48959447659999 37.123864773176, 114.49089866066042 37.12362688013941, 114.4925298241112 37.123027872846144, 114.50051085704506 37.12128704172515, 114.50193121887199 37.121808649464, 114.50193121887199 37.120780587608, 114.501…
234	MULTIPOLYGON (((114.65151421892 37.109985938120005, 114.6517614457091 37.11539306722588, 114.65202824984799 37.12026655668, 114.663850961192 37.12026655668, 114.663850961192 37.116154309256004, 114.66357483898757 37.11591641621941, 114.6628611441908 37.11508801823217, 114.66080674604649 37.11331807207814, 114.65250061615976 37.109623694400845, 114.65151421892 37.109985938120005)))
235	MULTIPOLYGON (((114.816518146808 37.117182371112, 114.81731328839975 37.11810529883472, 114.82640339074918 37.12214835099434, 114.83434777890008 37.12454023880493, 114.83553729114399 37.125920896888005, 114.8370187066932 37.12538934360445, 114.84939008581485 37.12919174181917, 114.85696940659037 37.130615837147104, 114.85969674475999 37.130033144312, 114.85944217646471 37.12313790131688, 114.8583…
236	MULTIPOLYGON (((114.32510457964 37.104331597912, 114.32436661708671 37.106208764567526, 114.32481448033727 37.111304099278726, 114.3267742703112 37.115608151395, 114.32756376459052 37.119349464513476, 114.33067507294521 37.12000601164573, 114.33301710753655 37.1230402341856, 114.336927290984 37.12394628271891, 114.33949744562399 37.123350742248, 114.33806213410607 37.1209328611132, 114.3287955061…
237	MULTIPOLYGON (((114.257766528072 37.104331597912, 114.25731634314855 37.109717706466014, 114.25436999906505 37.113873124456234, 114.25080799596007 37.1179342950766, 114.25057009508 37.119752525752006, 114.25219111689886 37.12034781523124, 114.2583510092227 37.118493206451525, 114.26211667637608 37.116392202292595, 114.26475423796485 37.11521528669283, 114.26706907917807 37.11120028285168, 114.269…
238	MULTIPOLYGON (((114.497818971448 37.103817566984006, 114.49524881680799 37.103817566984006, 114.494010800425 37.104121643385014, 114.48599626010399 37.104331597912, 114.48599626010399 37.111528030904005, 114.50141718794399 37.111528030904005, 114.50165509666756 37.1076536765166, 114.50193121887199 37.10484562884, 114.50045529376543 37.104265414547584, 114.497818971448 37.103817566984006)))
239	MULTIPOLYGON (((114.509641682792 37.103817566984006, 114.50840366640901 37.104121643385014, 114.50244524979999 37.104331597912, 114.50193121887199 37.104331597912, 114.50193121887199 37.10484562884, 114.50165509666756 37.1076536765166, 114.50141718794399 37.111528030904005, 114.50141718794399 37.11255609276, 114.50193121887199 37.11255609276, 114.50247769047257 37.1118481080236, 114.5083046815714…
240	MULTIPOLYGON (((114.52146439413599 37.103817566984006, 114.51158288369581 37.10412975355316, 114.51118377557599 37.105359659768006, 114.51118377557599 37.11204206183201, 114.51243377681094 37.112480183468605, 114.52043633228 37.11204206183201, 114.52129171187111 37.11032728678313, 114.52146439413599 37.103817566984006)))
241	MULTIPOLYGON (((114.548194002392 37.103817566984006, 114.54099756939999 37.103817566984006, 114.53815129255557 37.1040554600206, 114.53272394293376 37.104791179335884, 114.52529531127854 37.1041942740978, 114.52146439413599 37.103817566984006, 114.52129171187111 37.11032728678313, 114.52043633228 37.11204206183201, 114.52112304547286 37.11341147235113, 114.52146439413599 37.11358415461601, 114.52…
242	MULTIPOLYGON (((114.56875523951199 37.103817566984006, 114.548194002392 37.103817566984006, 114.547984047865 37.11286016916102, 114.54716594053599 37.114098185544, 114.54733862280086 37.11495356513513, 114.54802132012712 37.11632699152088, 114.548194002392 37.118724463896, 114.56448894595417 37.11851378776798, 114.5671349941986 37.11783474550784, 114.56854086125692 37.11567582502243, 114.56875523…
243	MULTIPOLYGON (((114.58263407456799 37.103817566984006, 114.56875523951199 37.103817566984006, 114.56854086125692 37.11567582502243, 114.5671349941986 37.11783474550784, 114.56448894595417 37.11851378776798, 114.548194002392 37.118724463896, 114.548194002392 37.150594381432, 114.55316730809352 37.15028999129141, 114.56273159644428 37.15066908282602, 114.56361493023199 37.151622443288005, 114.57327…
244	MULTIPOLYGON (((114.631981043656 37.10484562884, 114.63216887954259 37.10913055852888, 114.64800017875332 37.10877949962575, 114.64843003335199 37.107929814408, 114.64812081162187 37.10672492892467, 114.64597571136495 37.10524384280202, 114.64534584778399 37.104331597912, 114.643803755 37.104331597912, 114.64203843650476 37.105010153875796, 114.63277599700399 37.10385292543468, 114.631981043656 3…
245	MULTIPOLYGON (((114.60011112612 37.103303536056, 114.598873109737 37.10360761245702, 114.5920682551149 37.10402752151099, 114.590344538488 37.103303536056, 114.589106522105 37.10360761245702, 114.58335806002299 37.10402752151099, 114.583148105496 37.104331597912, 114.58338601421957 37.10666385951541, 114.58393825862842 37.110223831156596, 114.58465509082099 37.11647678648339, 114.58411966285362 3…
246	MULTIPOLYGON (((114.605765466328 37.103817566984006, 114.605765466328 37.118210432968006, 114.60644148100118 37.11896701596536, 114.61683159467464 37.11848191182665, 114.62067236323999 37.118210432968006, 114.62192525087907 37.116183785089554, 114.62118639416799 37.104331597912, 114.6193442408496 37.10320365706069, 114.605765466328 37.103817566984006)))
247	MULTIPOLYGON (((114.621700425096 37.103303536056, 114.62118639416799 37.103303536056, 114.62118639416799 37.104331597912, 114.62192525087907 37.116183785089554, 114.62067236323999 37.118210432968006, 114.62092423337488 37.118986624689114, 114.62176555743282 37.121444570368304, 114.62142047526869 37.1383538003413, 114.62029979748866 37.14822015715976, 114.61886810966288 37.15033222063889, 114.6186…
248	MULTIPOLYGON (((114.202765218776 37.115640278328, 114.19979219898471 37.120025087012195, 114.19482617204143 37.123804409680794, 114.19540534216931 37.1281497656128, 114.19636061056012 37.12826859447875, 114.19893914302735 37.12620633715796, 114.19990245883838 37.12706430510062, 114.20194678594217 37.130680232195914, 114.20613485245744 37.131289796826046, 114.2081968136865 37.132501866945766, 114.…
249	MULTIPOLYGON (((114.45823858999199 37.102275474200006, 114.45823858999199 37.111528030904005, 114.48599626010399 37.111528030904005, 114.48599626010399 37.104331597912, 114.478799827112 37.103817566984006, 114.47438350328699 37.10360761245702, 114.47314548690399 37.103303536056, 114.46766382896087 37.10313085379113, 114.46697711576799 37.102789505128, 114.46000459871429 37.10256557350272, 114.458…
250	MULTIPOLYGON (((114.448986033288 37.102275474200006, 114.44927846995058 37.105774345057974, 114.45104215699999 37.11204206183201, 114.45172887019287 37.11170071316888, 114.45823858999199 37.111528030904005, 114.45823858999199 37.102275474200006, 114.4496043512524 37.101557794910576, 114.448986033288 37.102275474200006)))
251	MULTIPOLYGON (((114.39912503327199 37.101247412344, 114.39684031890195 37.10153285261396, 114.38113395079199 37.101761443272004, 114.38090536013395 37.10204688354196, 114.36625849058592 37.117099543862864, 114.36248211706938 37.11817926294072, 114.36188621579795 37.12150287886926, 114.3626264372762 37.1274538755372, 114.36365689924 37.131061206168006, 114.37840388308803 37.130836301950026, 114.38…
252	MULTIPOLYGON (((114.43253704359199 37.100733381416006, 114.40089105768128 37.100957313041285, 114.39912503327199 37.101247412344, 114.3994068498498 37.11131793519421, 114.40144331777711 37.12411664331089, 114.401695187912 37.127462989672004, 114.40220921884 37.127462989672004, 114.40399386369334 37.12719151081336, 114.41615390783384 37.126239640614386, 114.42375528450185 37.12449201703148, 114.43…
253	MULTIPOLYGON (((114.439219445656 37.100733381416006, 114.43253704359199 37.100733381416006, 114.4323131119667 37.10102348071872, 114.43161378644272 37.105280707202674, 114.42968392722472 37.108480035196564, 114.42922892639871 37.12044551373648, 114.43025698825471 37.12306064294528, 114.43048091988 37.123864773176, 114.43277493662859 37.12516897292341, 114.43459316730399 37.125920896888005, 114.43…
254	MULTIPOLYGON (((114.45823858999199 37.09970531956, 114.448986033288 37.09970531956, 114.44881335102312 37.10056069915113, 114.44847200235999 37.101247412344, 114.44847200235999 37.102275474200006, 114.448986033288 37.102275474200006, 114.4496043512524 37.101557794910576, 114.45823858999199 37.102275474200006, 114.45823858999199 37.09970531956)))
255	MULTIPOLYGON (((114.46697711576799 37.09970531956, 114.45823858999199 37.09970531956, 114.45823858999199 37.102275474200006, 114.46000459871429 37.10256557350272, 114.46697711576799 37.102789505128, 114.46697711576799 37.09970531956)))
256	MULTIPOLYGON (((114.47314548690399 37.09970531956, 114.46697711576799 37.09970531956, 114.46697711576799 37.102789505128, 114.46766382896087 37.10313085379113, 114.47314548690399 37.103303536056, 114.47314548690399 37.09970531956)))
257	MULTIPOLYGON (((114.478799827112 37.09970531956, 114.47314548690399 37.09970531956, 114.47314548690399 37.103303536056, 114.47438350328699 37.10360761245702, 114.478799827112 37.103817566984006, 114.478799827112 37.09970531956)))
258	MULTIPOLYGON (((114.48548222917599 37.09970531956, 114.478799827112 37.09970531956, 114.478799827112 37.103817566984006, 114.48599626010399 37.104331597912, 114.48578630557701 37.10094333594299, 114.48548222917599 37.09970531956)))
259	MULTIPOLYGON (((114.49730494052 37.09764919584801, 114.49545877133498 37.097859150374994, 114.494220754952 37.098677257704004, 114.49444934561004 37.10101882168596, 114.49524881680799 37.103817566984006, 114.497818971448 37.103817566984006, 114.49752885645829 37.10205154257472, 114.49730494052 37.09764919584801)))
260	MULTIPOLYGON (((114.50193121887199 37.09764919584801, 114.49730494052 37.09764919584801, 114.49752885645829 37.10205154257472, 114.497818971448 37.103817566984006, 114.50045529376543 37.104265414547584, 114.50193121887199 37.10484562884, 114.50193121887199 37.104331597912, 114.50244524979999 37.104331597912, 114.50279365760368 37.10014002143518, 114.50216912759556 37.098439364667406, 114.50193121…
261	MULTIPOLYGON (((114.45823858999199 37.096621133992, 114.44847200235999 37.096621133992, 114.44864468462487 37.09901860636713, 114.448986033288 37.09970531956, 114.45823858999199 37.09970531956, 114.45823858999199 37.096621133992)))
262	MULTIPOLYGON (((114.46697711576799 37.096621133992, 114.45823858999199 37.096621133992, 114.45823858999199 37.09970531956, 114.46697711576799 37.09970531956, 114.46697711576799 37.096621133992)))
263	MULTIPOLYGON (((114.47314548690399 37.096621133992, 114.46697711576799 37.096621133992, 114.46697711576799 37.09970531956, 114.47314548690399 37.09970531956, 114.47314548690399 37.096621133992)))
264	MULTIPOLYGON (((114.478799827112 37.096621133992, 114.47314548690399 37.096621133992, 114.47314548690399 37.09970531956, 114.478799827112 37.09970531956, 114.478799827112 37.096621133992)))
265	MULTIPOLYGON (((114.48599626010399 37.096621133992, 114.478799827112 37.096621133992, 114.478799827112 37.09970531956, 114.48548222917599 37.09970531956, 114.48582357783911 37.09901860636713, 114.48599626010399 37.096621133992)))
266	MULTIPOLYGON (((114.48599626010399 37.096621133992, 114.48582357783911 37.09901860636713, 114.48548222917599 37.09970531956, 114.48578630557701 37.10094333594299, 114.48599626010399 37.104331597912, 114.494010800425 37.104121643385014, 114.49524881680799 37.103817566984006, 114.49444934561004 37.10101882168596, 114.494220754952 37.098677257704004, 114.49319269309599 37.097135164920005, 114.491328…
267	MULTIPOLYGON (((114.60011112612 37.096621133992, 114.590344538488 37.096621133992, 114.590344538488 37.103303536056, 114.5920682551149 37.10402752151099, 114.598873109737 37.10360761245702, 114.60011112612 37.103303536056, 114.60011112612 37.096621133992)))
268	MULTIPOLYGON (((114.60473740447199 37.096621133992, 114.60011112612 37.096621133992, 114.60011112612 37.103303536056, 114.60011112612 37.103817566984006, 114.605765466328 37.103817566984006, 114.60559278406312 37.09833590904088, 114.60473740447199 37.096621133992)))
269	MULTIPOLYGON (((114.443845724008 37.09610710306401, 114.442607707625 37.096411179465015, 114.439219445656 37.096621133992, 114.439219445656 37.100733381416006, 114.44098547006527 37.10102348071872, 114.44847200235999 37.101247412344, 114.44881335102312 37.10056069915113, 114.448986033288 37.09970531956, 114.44864468462487 37.09901860636713, 114.44847200235999 37.096621133992, 114.443845724008 37.…
270	MULTIPOLYGON (((114.54716594053599 37.09456501028001, 114.54099756939999 37.09456501028001, 114.54099756939999 37.095079041208, 114.54099756939999 37.103817566984006, 114.548194002392 37.103817566984006, 114.54802132012712 37.09627978532888, 114.54716594053599 37.09456501028001)))
271	MULTIPOLYGON (((114.46749114669599 37.094050979352005, 114.46714979803286 37.09473769254488, 114.46697711576799 37.096621133992, 114.47314548690399 37.096621133992, 114.47314548690399 37.095079041208, 114.47263145597599 37.095079041208, 114.47263145597599 37.094050979352005, 114.46749114669599 37.094050979352005)))
272	MULTIPOLYGON (((114.478799827112 37.094050979352005, 114.47314548690399 37.094050979352005, 114.47314548690399 37.095079041208, 114.47314548690399 37.096621133992, 114.478799827112 37.096621133992, 114.478799827112 37.094050979352005)))
273	MULTIPOLYGON (((114.48548222917599 37.094050979352005, 114.478799827112 37.094050979352005, 114.478799827112 37.096621133992, 114.48599626010399 37.096621133992, 114.48578630557701 37.09528899573499, 114.48548222917599 37.094050979352005)))
274	MULTIPOLYGON (((114.52146439413599 37.095079041208, 114.52146439413599 37.103817566984006, 114.52529531127854 37.1041942740978, 114.53272394293376 37.104791179335884, 114.53815129255557 37.1040554600206, 114.54099756939999 37.103817566984006, 114.54099756939999 37.095079041208, 114.54073076526109 37.09483183010588, 114.539980708047 37.09402231924136, 114.52250284077209 37.09471507192116, 114.5214…
275	MULTIPOLYGON (((114.439219445656 37.090966793784006, 114.43253704359199 37.090966793784006, 114.43253704359199 37.100733381416006, 114.439219445656 37.100733381416006, 114.439219445656 37.096621133992, 114.439219445656 37.090966793784006)))
276	MULTIPOLYGON (((114.439219445656 37.090966793784006, 114.439219445656 37.096621133992, 114.442607707625 37.096411179465015, 114.443845724008 37.09610710306401, 114.443845724008 37.09199485564, 114.44333169308 37.09199485564, 114.44333169308 37.090966793784006, 114.439219445656 37.090966793784006)))
277	MULTIPOLYGON (((114.44847200235999 37.090966793784006, 114.443845724008 37.090966793784006, 114.443845724008 37.09199485564, 114.443845724008 37.09610710306401, 114.443845724008 37.096621133992, 114.44847200235999 37.096621133992, 114.44847200235999 37.090966793784006)))
278	MULTIPOLYGON (((114.45823858999199 37.090966793784006, 114.44847200235999 37.090966793784006, 114.44847200235999 37.096621133992, 114.45823858999199 37.096621133992, 114.45823858999199 37.090966793784006)))
279	MULTIPOLYGON (((114.45823858999199 37.090966793784006, 114.45823858999199 37.096621133992, 114.46697711576799 37.096621133992, 114.46714979803286 37.09473769254488, 114.46749114669599 37.094050979352005, 114.46714979803286 37.09336426615913, 114.46697711576799 37.09199485564, 114.465739099385 37.09117674831099, 114.45823858999199 37.090966793784006)))
280	MULTIPOLYGON (((114.478799827112 37.090966793784006, 114.46749114669599 37.090966793784006, 114.46697711576799 37.090966793784006, 114.46697711576799 37.09199485564, 114.46714979803286 37.09336426615913, 114.46749114669599 37.094050979352005, 114.47263145597599 37.094050979352005, 114.47263145597599 37.095079041208, 114.47314548690399 37.095079041208, 114.47314548690399 37.094050979352005, 114.47…
281	MULTIPOLYGON (((114.478799827112 37.090966793784006, 114.478799827112 37.094050979352005, 114.48548222917599 37.094050979352005, 114.48582357783911 37.09336426615913, 114.48599626010399 37.09199485564, 114.484758243721 37.09117674831099, 114.478799827112 37.090966793784006)))
282	MULTIPOLYGON (((114.49216463123999 37.090966793784006, 114.48651029103199 37.090966793784006, 114.48599626010399 37.090966793784006, 114.48599626010399 37.09199485564, 114.48582357783911 37.09336426615913, 114.48548222917599 37.094050979352005, 114.48578630557701 37.09528899573499, 114.48599626010399 37.096621133992, 114.48887049114501 37.09683108851899, 114.49132860938096 37.09759302077619, 114.…
283	MULTIPOLYGON (((114.49216463123999 37.090966793784006, 114.49240253996356 37.09278502445941, 114.49319269309599 37.097135164920005, 114.494220754952 37.098677257704004, 114.49545877133498 37.097859150374994, 114.49730494052 37.09764919584801, 114.49730494052 37.09199485564, 114.496790909592 37.09199485564, 114.496790909592 37.090966793784006, 114.49216463123999 37.090966793784006)))
284	MULTIPOLYGON (((114.49730494052 37.09199485564, 114.49730494052 37.09764919584801, 114.50193121887199 37.09764919584801, 114.50311646425762 37.09575025566562, 114.503473311656 37.091480824712, 114.50278659846312 37.09113947604888, 114.49791237172099 37.09079411151913, 114.49730494052 37.09199485564)))
285	MULTIPOLYGON (((114.52146439413599 37.090966793784006, 114.50912765186399 37.090966793784006, 114.50940377406842 37.094288872388596, 114.509641682792 37.103817566984006, 114.509641682792 37.104331597912, 114.510669744648 37.104331597912, 114.510669744648 37.105359659768006, 114.51118377557599 37.105359659768006, 114.51158288369581 37.10412975355316, 114.52146439413599 37.103817566984006, 114.5214…
286	MULTIPOLYGON (((114.503987342584 37.090452762856, 114.503473311656 37.090452762856, 114.503473311656 37.091480824712, 114.50311646425762 37.09575025566562, 114.50193121887199 37.09764919584801, 114.50216912759556 37.098439364667406, 114.50279365760368 37.10014002143518, 114.50244524979999 37.104331597912, 114.50840366640901 37.104121643385014, 114.509641682792 37.103817566984006, 114.509403774068…
287	MULTIPOLYGON (((114.62838282716 37.090452762856, 114.62734657670096 37.092250114162354, 114.62479279926703 37.09585184454165, 114.62205382135899 37.10060247357622, 114.621700425096 37.103303536056, 114.63115935969577 37.10398725303589, 114.63170956479735 37.104603076770644, 114.631981043656 37.10484562884, 114.63277599700399 37.10385292543468, 114.64203843650476 37.105010153875796, 114.643803755 …
288	MULTIPOLYGON (((114.48548222917599 37.088396639144, 114.478799827112 37.088396639144, 114.478799827112 37.090966793784006, 114.484758243721 37.09117674831099, 114.48599626010399 37.09199485564, 114.48599626010399 37.090966793784006, 114.48651029103199 37.090966793784006, 114.48633760876712 37.090111414192876, 114.48548222917599 37.088396639144)))
289	MULTIPOLYGON (((114.54767997146399 37.087882608216006, 114.53887119939601 37.08812912909105, 114.53459128954042 37.08970083889141, 114.53085041565735 37.090719096385534, 114.52146439413599 37.090966793784006, 114.52146439413599 37.095079041208, 114.52250284077209 37.09471507192116, 114.539980708047 37.09402231924136, 114.54073076526109 37.09483183010588, 114.54099756939999 37.095079041208, 114.54…
290	MULTIPOLYGON (((114.56875523951199 37.087882608216006, 114.54767997146399 37.087882608216006, 114.54829342646492 37.092792773827036, 114.54716594053599 37.09456501028001, 114.54802132012712 37.09627978532888, 114.548194002392 37.103817566984006, 114.56875523951199 37.103817566984006, 114.56803746610069 37.09518199485121, 114.56875523951199 37.087882608216006)))
291	MULTIPOLYGON (((114.581091981784 37.087882608216006, 114.56875523951199 37.087882608216006, 114.56803746610069 37.09518199485121, 114.56875523951199 37.103817566984006, 114.58263407456799 37.103817566984006, 114.58137105314047 37.0967162441457, 114.581091981784 37.087882608216006)))
292	MULTIPOLYGON (((114.590344538488 37.087882608216006, 114.581091981784 37.087882608216006, 114.58137105314047 37.0967162441457, 114.58263407456799 37.103817566984006, 114.58263407456799 37.104331597912, 114.583148105496 37.104331597912, 114.58335806002299 37.10402752151099, 114.589106522105 37.10360761245702, 114.590344538488 37.103303536056, 114.590344538488 37.096621133992, 114.590344538488 37.0…
293	MULTIPOLYGON (((114.60473740447199 37.087882608216006, 114.590344538488 37.087882608216006, 114.590344538488 37.096621133992, 114.60011112612 37.096621133992, 114.60473740447199 37.096621133992, 114.60597542085497 37.09474771652446, 114.605555511801 37.08963465552699, 114.60473740447199 37.087882608216006)))
294	MULTIPOLYGON (((114.439219445656 37.085826484504004, 114.43253704359199 37.085826484504004, 114.43253704359199 37.090966793784006, 114.439219445656 37.090966793784006, 114.439219445656 37.085826484504004)))
295	MULTIPOLYGON (((114.44847200235999 37.085826484504004, 114.439219445656 37.085826484504004, 114.439219445656 37.090966793784006, 114.44333169308 37.090966793784006, 114.44333169308 37.09199485564, 114.443845724008 37.09199485564, 114.443845724008 37.090966793784006, 114.44847200235999 37.090966793784006, 114.44847200235999 37.085826484504004)))
296	MULTIPOLYGON (((114.45823858999199 37.085826484504004, 114.44847200235999 37.085826484504004, 114.44847200235999 37.090966793784006, 114.45823858999199 37.090966793784006, 114.45823858999199 37.085826484504004)))
297	MULTIPOLYGON (((114.46697711576799 37.085826484504004, 114.45823858999199 37.085826484504004, 114.45823858999199 37.090966793784006, 114.465739099385 37.09117674831099, 114.46697711576799 37.09199485564, 114.46697711576799 37.090966793784006, 114.46749114669599 37.090966793784006, 114.46728119216901 37.08706450088699, 114.46697711576799 37.085826484504004)))
298	MULTIPOLYGON (((114.491136569384 37.083770360792, 114.48651029103199 37.083770360792, 114.48651029103199 37.084284391720004, 114.48630033650501 37.08715862276102, 114.48548222917599 37.088396639144, 114.48633760876712 37.090111414192876, 114.48651029103199 37.090966793784006, 114.49216463123999 37.090966793784006, 114.49137256429613 37.08895200526168, 114.491136569384 37.083770360792)))
299	MULTIPOLYGON (((114.50912765186399 37.083770360792, 114.50390147206093 37.08395201600887, 114.503473311656 37.08479842264801, 114.50375875192594 37.08708313701805, 114.503987342584 37.090452762856, 114.50467405577687 37.09079411151913, 114.50912765186399 37.090966793784006, 114.50912765186399 37.083770360792)))
300	MULTIPOLYGON (((114.500389126088 37.08325632986401, 114.49915110970501 37.083560406265015, 114.491136569384 37.083770360792, 114.49137256429613 37.08895200526168, 114.49216463123999 37.090966793784006, 114.496790909592 37.090966793784006, 114.496790909592 37.09199485564, 114.49730494052 37.09199485564, 114.49791237172099 37.09079411151913, 114.50278659846312 37.09113947604888, 114.503473311656 37…
301	MULTIPOLYGON (((114.51426796114399 37.08325632986401, 114.513029944761 37.083560406265015, 114.50912765186399 37.083770360792, 114.50912765186399 37.090966793784006, 114.52146439413599 37.090966793784006, 114.52129171187111 37.08548513584088, 114.52043633228 37.083770360792, 114.51426796114399 37.083770360792, 114.51426796114399 37.08325632986401)))
302	MULTIPOLYGON (((114.48239804360799 37.082228268008, 114.48063203488569 37.082518382997705, 114.478799827112 37.082742298936004, 114.478799827112 37.088396639144, 114.48548222917599 37.088396639144, 114.48630033650501 37.08715862276102, 114.48651029103199 37.084284391720004, 114.48599626010399 37.084284391720004, 114.48599626010399 37.08325632986401, 114.48302241674631 37.082952975064025, 114.4823…
303	MULTIPOLYGON (((114.66590708490399 37.082228268008, 114.66466906852101 37.08253234440902, 114.64688794056799 37.082742298936004, 114.64665003184442 37.09638324095541, 114.64615846467035 37.102501005897146, 114.64534584778399 37.104331597912, 114.64597571136495 37.10524384280202, 114.64812081162187 37.10672492892467, 114.64843003335199 37.107929814408, 114.65015309112579 37.10822251774924, 114.651…
304	MULTIPOLYGON (((114.31482396108 37.08171423708001, 114.31366041078634 37.08207353164711, 114.30738385439963 37.08909828634089, 114.30237944141875 37.09201186032524, 114.30070256611114 37.09432245821065, 114.29809626867151 37.09749900871102, 114.29430787892906 37.10427728959069, 114.29091038517291 37.10583662236462, 114.28285783530177 37.10476590761271, 114.27924775944963 37.10573279025059, 114.27…
305	MULTIPOLYGON (((114.468005177624 37.082228268008, 114.46771110951559 37.08395942026296, 114.46697711576799 37.085826484504004, 114.46728119216901 37.08706450088699, 114.46749114669599 37.090966793784006, 114.478799827112 37.090966793784006, 114.478799827112 37.088396639144, 114.478799827112 37.082742298936004, 114.47640235473686 37.08256961667113, 114.475715641544 37.082228268008, 114.46841197236…
306	MULTIPOLYGON (((114.315852022936 37.081200206152005, 114.31482396108 37.081200206152005, 114.31482396108 37.08171423708001, 114.31509864008235 37.08270066569373, 114.31705987325836 37.08749259854401, 114.32121626384128 37.09125689308672, 114.32304845592799 37.091480824712, 114.32337956099383 37.089304146566356, 114.32144888605292 37.08664383885802, 114.31686435075206 37.081512816269594, 114.31585…
307	MULTIPOLYGON (((114.462864868344 37.080686175224, 114.45823858999199 37.080686175224, 114.45823858999199 37.081200206152005, 114.45823858999199 37.085826484504004, 114.46697711576799 37.085826484504004, 114.46771110951559 37.08395942026296, 114.468005177624 37.082228268008, 114.46749114669599 37.082228268008, 114.46749114669599 37.081200206152005, 114.46355158153686 37.08102752388713, 114.4628648…
308	MULTIPOLYGON (((114.439219445656 37.080172144296, 114.43253704359199 37.080172144296, 114.43253704359199 37.085826484504004, 114.439219445656 37.085826484504004, 114.439219445656 37.080172144296)))
309	MULTIPOLYGON (((114.44847200235999 37.080172144296, 114.439219445656 37.080172144296, 114.439219445656 37.085826484504004, 114.44847200235999 37.085826484504004, 114.44847200235999 37.080172144296)))
310	MULTIPOLYGON (((114.45772455906399 37.080172144296, 114.44847200235999 37.080172144296, 114.44847200235999 37.085826484504004, 114.45823858999199 37.085826484504004, 114.45823858999199 37.081200206152005, 114.45772455906399 37.081200206152005, 114.45772455906399 37.080172144296)))
311	MULTIPOLYGON (((114.48548222917599 37.080172144296, 114.48345923636364 37.08069128917916, 114.48239804360799 37.082228268008, 114.48302241674631 37.082952975064025, 114.48599626010399 37.08325632986401, 114.48582357783911 37.08085885748888, 114.48548222917599 37.080172144296)))
312	MULTIPOLYGON (((114.388844414712 37.078630051512, 114.387606398329 37.078934127913016, 114.38010588893599 37.07914408244, 114.37987265493216 37.07993891029217, 114.37889143439547 37.08255025893904, 114.37987265493216 37.08605971850783, 114.38089855198506 37.09525247644787, 114.38113395079199 37.101761443272004, 114.39684031890195 37.10153285261396, 114.39912503327199 37.101247412344, 114.39934896…
313	MULTIPOLYGON (((114.50861362093599 37.078630051512, 114.500389126088 37.078630051512, 114.500389126088 37.07914408244, 114.500389126088 37.08325632986401, 114.500389126088 37.083770360792, 114.50295928072799 37.083770360792, 114.50295928072799 37.08479842264801, 114.503473311656 37.08479842264801, 114.50390147206093 37.08395201600887, 114.50912765186399 37.083770360792, 114.50912765186399 37.0791…
314	MULTIPOLYGON (((114.51426796114399 37.078630051512, 114.50912765186399 37.078630051512, 114.50912765186399 37.07914408244, 114.50912765186399 37.083770360792, 114.513029944761 37.083560406265015, 114.51426796114399 37.08325632986401, 114.51426796114399 37.078630051512)))
315	MULTIPOLYGON (((114.51426796114399 37.078630051512, 114.51426796114399 37.08325632986401, 114.51426796114399 37.083770360792, 114.52043633228 37.083770360792, 114.52145084058613 37.082190807502144, 114.52095036320799 37.07914408244, 114.52026365001512 37.078802733776875, 114.51426796114399 37.078630051512)))
316	MULTIPOLYGON (((114.49987509516 37.078116020584005, 114.490622538456 37.078116020584005, 114.49079522072087 37.08308364759913, 114.491136569384 37.083770360792, 114.49915110970501 37.083560406265015, 114.500389126088 37.08325632986401, 114.500389126088 37.07914408244, 114.49987509516 37.07914408244, 114.49987509516 37.078116020584005)))
317	MULTIPOLYGON (((114.61707414674399 37.07914408244, 114.61771662265608 37.079863142183584, 114.62088623951173 37.081708495645685, 114.62647842790892 37.087967302215645, 114.627868796232 37.088396639144, 114.62905921832068 37.08652549628842, 114.62969632928595 37.081999677349955, 114.62992491994399 37.078630051512, 114.62923820675111 37.07828870284888, 114.61768157794498 37.07794333831913, 114.6170…
318	MULTIPOLYGON (((114.63917747664799 37.078116020584005, 114.63043895087199 37.078116020584005, 114.62992491994399 37.078116020584005, 114.62992491994399 37.078630051512, 114.62969632928595 37.081999677349955, 114.62905921832068 37.08652549628842, 114.627868796232 37.088396639144, 114.62838282716 37.090452762856, 114.62932602245958 37.09075883150335, 114.64331428988112 37.102823200758905, 114.64380…
319	MULTIPOLYGON (((114.478799827112 37.077601989656, 114.47622967247199 37.077601989656, 114.47622967247199 37.078116020584005, 114.47601971794501 37.08099025162502, 114.475715641544 37.082228268008, 114.47640235473686 37.08256961667113, 114.478799827112 37.082742298936004, 114.478799827112 37.077601989656)))
320	MULTIPOLYGON (((114.484968198248 37.077601989656, 114.478799827112 37.077601989656, 114.478799827112 37.082742298936004, 114.48063203488569 37.082518382997705, 114.48239804360799 37.082228268008, 114.48345923636364 37.08069128917916, 114.48548222917599 37.080172144296, 114.48548222917599 37.078630051512, 114.484968198248 37.078630051512, 114.484968198248 37.077601989656)))
321	MULTIPOLYGON (((114.48548222917599 37.078630051512, 114.48548222917599 37.080172144296, 114.48582357783911 37.08085885748888, 114.48599626010399 37.08325632986401, 114.48599626010399 37.084284391720004, 114.48651029103199 37.084284391720004, 114.48651029103199 37.083770360792, 114.491136569384 37.083770360792, 114.49079522072087 37.08308364759913, 114.490622538456 37.078116020584005, 114.48733498…
322	MULTIPOLYGON (((114.54665190960799 37.077601989656, 114.52146439413599 37.077601989656, 114.52112304547286 37.07828870284888, 114.52095036320799 37.07914408244, 114.52145084058613 37.082190807502144, 114.52043633228 37.083770360792, 114.52129171187111 37.08548513584088, 114.52146439413599 37.090966793784006, 114.53085041565735 37.090719096385534, 114.53459128954042 37.08970083889141, 114.53887119…
323	MULTIPOLYGON (((114.475715641544 37.077087958728, 114.468519208552 37.077087958728, 114.46817785988887 37.07777467192088, 114.46783249535912 37.08051349295913, 114.46749114669599 37.081200206152005, 114.46749114669599 37.082228268008, 114.468005177624 37.082228268008, 114.46841197236353 37.081772969129396, 114.475715641544 37.082228268008, 114.47601971794501 37.08099025162502, 114.47622967247199 …
324	MULTIPOLYGON (((114.605765466328 37.077601989656, 114.60542411766487 37.07828870284888, 114.60507875313512 37.08719589502313, 114.60473740447199 37.087882608216006, 114.605555511801 37.08963465552699, 114.60597542085497 37.09474771652446, 114.60473740447199 37.096621133992, 114.60559278406312 37.09833590904088, 114.605765466328 37.103817566984006, 114.6193442408496 37.10320365706069, 114.62118639…
325	MULTIPOLYGON (((114.468519208552 37.076573927800005, 114.46337889927199 37.076573927800005, 114.46337889927199 37.077087958728, 114.46308878428229 37.07885396745031, 114.462864868344 37.080686175224, 114.46355158153686 37.08102752388713, 114.46749114669599 37.081200206152005, 114.46783249535912 37.08051349295913, 114.46817785988887 37.07777467192088, 114.468519208552 37.077087958728, 114.46851920…
326	MULTIPOLYGON (((114.439219445656 37.076059896872, 114.43253704359199 37.076059896872, 114.43253704359199 37.080172144296, 114.439219445656 37.080172144296, 114.439219445656 37.076059896872)))
327	MULTIPOLYGON (((114.44847200235999 37.076059896872, 114.439219445656 37.076059896872, 114.439219445656 37.080172144296, 114.44847200235999 37.080172144296, 114.44847200235999 37.076059896872)))
328	MULTIPOLYGON (((114.45823858999199 37.076059896872, 114.44847200235999 37.076059896872, 114.44847200235999 37.080172144296, 114.45772455906399 37.080172144296, 114.458028635465 37.078934127913016, 114.45823858999199 37.076059896872)))
329	MULTIPOLYGON (((114.462864868344 37.076059896872, 114.45823858999199 37.076059896872, 114.458028635465 37.078934127913016, 114.45772455906399 37.080172144296, 114.45772455906399 37.081200206152005, 114.45823858999199 37.081200206152005, 114.45823858999199 37.080686175224, 114.462864868344 37.080686175224, 114.46308878428229 37.07885396745031, 114.46337889927199 37.077087958728, 114.462864868344 3…
330	MULTIPOLYGON (((114.590344538488 37.076573927800005, 114.590344538488 37.087882608216006, 114.60473740447199 37.087882608216006, 114.60507875313512 37.08719589502313, 114.60542411766487 37.07828870284888, 114.605765466328 37.077601989656, 114.60525143539999 37.077601989656, 114.60525143539999 37.077087958728, 114.59885447360595 37.07628848753005, 114.59227651544816 37.075831306213956, 114.5903445…
331	MULTIPOLYGON (((114.63917747664799 37.078116020584005, 114.63917747664799 37.082742298936004, 114.64688794056799 37.082742298936004, 114.64666402462969 37.078339936522305, 114.64637390963999 37.076573927800005, 114.64497155646495 37.07602262460989, 114.64078573710943 37.07766815733344, 114.63917747664799 37.078116020584005)))
332	MULTIPOLYGON (((114.51426796114399 37.075031835016006, 114.50912765186399 37.075031835016006, 114.50878630320086 37.075718548208876, 114.50861362093599 37.078630051512, 114.50861362093599 37.07914408244, 114.50912765186399 37.07914408244, 114.50912765186399 37.078630051512, 114.51426796114399 37.078630051512, 114.51426796114399 37.075031835016006)))
333	MULTIPOLYGON (((114.52095036320799 37.075031835016006, 114.51426796114399 37.075031835016006, 114.51426796114399 37.078630051512, 114.52026365001512 37.078802733776875, 114.52095036320799 37.07914408244, 114.52112304547286 37.07828870284888, 114.52146439413599 37.077601989656, 114.52125443960901 37.07626985139899, 114.52095036320799 37.075031835016006)))
334	MULTIPOLYGON (((114.58571826013599 37.075031835016006, 114.58212004363999 37.075031835016006, 114.58132057244204 37.08142879681005, 114.581091981784 37.087882608216006, 114.590344538488 37.087882608216006, 114.590344538488 37.076573927800005, 114.590344538488 37.075545865944, 114.58640497332887 37.075373183679126, 114.58571826013599 37.075031835016006)))
335	MULTIPOLYGON (((114.491650600312 37.07400377316, 114.49083249298297 37.07524178954299, 114.490622538456 37.078116020584005, 114.49987509516 37.078116020584005, 114.50038642792761 37.0770873626228, 114.49936106423199 37.075031835016006, 114.49707634986194 37.07474639474605, 114.49239322189804 37.07428921342996, 114.491650600312 37.07400377316)))
336	MULTIPOLYGON (((114.570297332296 37.074517804088, 114.56974442903402 37.07602337758488, 114.56875523951199 37.087882608216006, 114.581091981784 37.087882608216006, 114.58132057244204 37.08142879681005, 114.58212004363999 37.075031835016006, 114.57067541986395 37.07407897653735, 114.570297332296 37.074517804088)))
337	MULTIPOLYGON (((114.46337889927199 37.072975711304004, 114.46316894474501 37.07482188048902, 114.462864868344 37.076059896872, 114.462864868344 37.077087958728, 114.46337889927199 37.077087958728, 114.46337889927199 37.076573927800005, 114.468519208552 37.076573927800005, 114.468519208552 37.072461680376, 114.46783249535912 37.07212033171288, 114.46362129447157 37.07177496718313, 114.463378899271…
338	MULTIPOLYGON (((114.47622967247199 37.071947649448006, 114.46903323948 37.071947649448006, 114.468519208552 37.071947649448006, 114.468519208552 37.072461680376, 114.468519208552 37.076573927800005, 114.468519208552 37.077087958728, 114.475715641544 37.077087958728, 114.47601971794501 37.075849942345016, 114.47622967247199 37.071947649448006)))
339	MULTIPOLYGON (((114.47622967247199 37.071947649448006, 114.47601971794501 37.075849942345016, 114.475715641544 37.077087958728, 114.475715641544 37.078116020584005, 114.47622967247199 37.078116020584005, 114.47622967247199 37.077601989656, 114.478799827112 37.077601989656, 114.478799827112 37.072975711304004, 114.478285796184 37.072975711304004, 114.478285796184 37.071947649448006, 114.4762296724…
340	MULTIPOLYGON (((114.44847200235999 37.071433618520004, 114.439219445656 37.071433618520004, 114.439219445656 37.076059896872, 114.44847200235999 37.076059896872, 114.44847200235999 37.071433618520004)))
341	MULTIPOLYGON (((114.45875262092 37.071433618520004, 114.44847200235999 37.071433618520004, 114.44847200235999 37.076059896872, 114.45823858999199 37.076059896872, 114.45846718065003 37.073718332890046, 114.45875262092 37.071433618520004)))
342	MULTIPOLYGON (((114.45875262092 37.071433618520004, 114.45846718065003 37.073718332890046, 114.45823858999199 37.076059896872, 114.462864868344 37.076059896872, 114.46316894474501 37.07482188048902, 114.46337889927199 37.072975711304004, 114.46310277706756 37.07273780258043, 114.46222951432037 37.07172423549303, 114.45875262092 37.071433618520004)))
343	MULTIPOLYGON (((114.478799827112 37.072975711304004, 114.478799827112 37.077601989656, 114.484968198248 37.077601989656, 114.48235581426052 37.07172853372528, 114.48093485632839 37.07161436389209, 114.47903773583556 37.072185558171576, 114.478799827112 37.072975711304004)))
344	MULTIPOLYGON (((114.54716594053599 37.072461680376, 114.54699325827112 37.076915276463126, 114.54665190960799 37.077601989656, 114.54750728919912 37.07931676470488, 114.54767997146399 37.087882608216006, 114.56875523951199 37.087882608216006, 114.56974442903402 37.07602337758488, 114.570297332296 37.074517804088, 114.56978330136799 37.074517804088, 114.56978330136799 37.073489742232006, 114.56643…
345	MULTIPOLYGON (((114.43253704359199 37.071433618520004, 114.43253704359199 37.076059896872, 114.439219445656 37.076059896872, 114.439219445656 37.071433618520004, 114.43394847952787 37.07091528935975, 114.43253704359199 37.071433618520004)))
346	MULTIPOLYGON (((114.50861362093599 37.070919587592, 114.50878630320086 37.07434512182313, 114.50912765186399 37.075031835016006, 114.51426796114399 37.075031835016006, 114.51426796114399 37.070919587592, 114.51358124795112 37.07057823892888, 114.50896102477301 37.07023287439913, 114.50861362093599 37.070919587592)))
347	MULTIPOLYGON (((114.64688794056799 37.075031835016006, 114.64654659190487 37.075718548208876, 114.64637390963999 37.076573927800005, 114.64666402462969 37.078339936522305, 114.64688794056799 37.082742298936004, 114.66466906852101 37.08253234440902, 114.66590708490399 37.082228268008, 114.66590708490399 37.07040555666401, 114.66494779476395 37.070053289863495, 114.65601710349515 37.072024923506575…
348	MULTIPOLYGON (((114.500389126088 37.069377494808, 114.49267866216799 37.069377494808, 114.49188038318044 37.06978134039548, 114.491650600312 37.070919587592, 114.491650600312 37.07400377316, 114.49239322189804 37.07428921342996, 114.49707634986194 37.07474639474605, 114.49936106423199 37.075031835016006, 114.500179171561 37.073793818633014, 114.500389126088 37.069377494808)))
349	MULTIPOLYGON (((114.500389126088 37.069377494808, 114.500179171561 37.073793818633014, 114.49936106423199 37.075031835016006, 114.50038642792761 37.0770873626228, 114.49987509516 37.078116020584005, 114.49987509516 37.07914408244, 114.500389126088 37.07914408244, 114.500389126088 37.078630051512, 114.50861362093599 37.078630051512, 114.50878630320086 37.075718548208876, 114.50912765186399 37.0750…
350	MULTIPOLYGON (((114.51529602299999 37.069377494808, 114.51449774401244 37.06978134039548, 114.51426796114399 37.070919587592, 114.51426796114399 37.075031835016006, 114.52095036320799 37.075031835016006, 114.5216673836443 37.073324715212884, 114.52095036320799 37.07040555666401, 114.51598907373238 37.07012548134087, 114.51529602299999 37.069377494808)))
351	MULTIPOLYGON (((114.52197842506399 37.06886346388001, 114.52095036320799 37.07040555666401, 114.5216673836443 37.073324715212884, 114.52095036320799 37.075031835016006, 114.52125443960901 37.07626985139899, 114.52146439413599 37.077601989656, 114.54665190960799 37.077601989656, 114.54699325827112 37.076915276463126, 114.54716594053599 37.072461680376, 114.54688981833156 37.07222377165243, 114.545…
352	MULTIPOLYGON (((114.35337628068 37.06732137109601, 114.351571195693 37.06778460758599, 114.35132015696799 37.069377494808, 114.35132015696799 37.069891525736004, 114.353890311608 37.069891525736004, 114.353890311608 37.069377494808, 114.35337628068 37.06732137109601)))
353	MULTIPOLYGON (((114.666421115832 37.069377494808, 114.66590708490399 37.07040555666401, 114.66590708490399 37.082228268008, 114.66607976716887 37.08256961667113, 114.67524604548835 37.08292502086744, 114.67567367253599 37.083770360792, 114.67925535495613 37.08068457515215, 114.68314622773242 37.06862555515643, 114.683384136456 37.06732137109601, 114.68149658502037 37.066595816943114, 114.67710733…
354	MULTIPOLYGON (((114.491650600312 37.06629330924, 114.49028118979287 37.06646599150488, 114.4878898039656 37.067654688025875, 114.487538352888 37.068349432952004, 114.48784876682852 37.07017671501429, 114.49136048532229 37.0706956716537, 114.491650600312 37.070919587592, 114.49188038318044 37.06978134039548, 114.49267866216799 37.069377494808, 114.49250597990311 37.06800808428888, 114.491650600312…
355	MULTIPOLYGON (((114.709085682856 37.06629330924, 114.70801507791293 37.067407618106564, 114.68389816738399 37.066807340168005, 114.683384136456 37.066807340168005, 114.683384136456 37.06732137109601, 114.68314622773242 37.06862555515643, 114.67925535495613 37.08068457515215, 114.67567367253599 37.083770360792, 114.67129979767617 37.08946054574703, 114.67080016739489 37.109870152527975, 114.671561…
356	MULTIPOLYGON (((114.475715641544 37.06577927831201, 114.46954727040799 37.06577927831201, 114.46903323948 37.06577927831201, 114.46903323948 37.06629330924, 114.46903323948 37.071947649448006, 114.47622967247199 37.071947649448006, 114.47601971794501 37.06701729469499, 114.475715641544 37.06577927831201)))
357	MULTIPOLYGON (((114.43253704359199 37.065265247384005, 114.43253704359199 37.071433618520004, 114.43394847952787 37.07091528935975, 114.439219445656 37.071433618520004, 114.439219445656 37.06629330924, 114.43870541472799 37.06629330924, 114.43870541472799 37.065265247384005, 114.43253704359199 37.065265247384005)))
358	MULTIPOLYGON (((114.44847200235999 37.065265247384005, 114.439219445656 37.065265247384005, 114.439219445656 37.06629330924, 114.439219445656 37.071433618520004, 114.44847200235999 37.071433618520004, 114.44847200235999 37.065265247384005)))
359	MULTIPOLYGON (((114.44847200235999 37.065265247384005, 114.44847200235999 37.071433618520004, 114.45875262092 37.071433618520004, 114.45875262092 37.06577927831201, 114.45543052662842 37.065503156107575, 114.44847200235999 37.065265247384005)))
360	MULTIPOLYGON (((114.464920992056 37.065265247384005, 114.46368297567301 37.06556932378501, 114.45875262092 37.06577927831201, 114.45875262092 37.071433618520004, 114.46222951432037 37.07172423549303, 114.46310277706756 37.07273780258043, 114.46337889927199 37.072975711304004, 114.46362129447157 37.07177496718313, 114.46783249535912 37.07212033171288, 114.468519208552 37.072461680376, 114.46851920…
361	MULTIPOLYGON (((114.500389126088 37.065265247384005, 114.49216463123999 37.065265247384005, 114.491650600312 37.06629330924, 114.49250597990311 37.06800808428888, 114.49267866216799 37.069377494808, 114.500389126088 37.069377494808, 114.500389126088 37.065265247384005)))
362	MULTIPOLYGON (((114.500389126088 37.065265247384005, 114.500389126088 37.069377494808, 114.50581487563795 37.06960608546605, 114.50809959000799 37.069891525736004, 114.50840366640901 37.069167540281015, 114.50912765186399 37.06629330924, 114.50774415443772 37.06579687910244, 114.500389126088 37.065265247384005)))
363	MULTIPOLYGON (((114.516324084856 37.065265247384005, 114.50912765186399 37.065265247384005, 114.50912765186399 37.06629330924, 114.50840366640901 37.069167540281015, 114.50809959000799 37.069891525736004, 114.50809959000799 37.070919587592, 114.50861362093599 37.070919587592, 114.50896102477301 37.07023287439913, 114.51358124795112 37.07057823892888, 114.51426796114399 37.070919587592, 114.514497…
364	MULTIPOLYGON (((114.52197842506399 37.065265247384005, 114.516324084856 37.065265247384005, 114.51615140259112 37.06766271975913, 114.51529602299999 37.069377494808, 114.51598907373238 37.07012548134087, 114.52095036320799 37.07040555666401, 114.52197842506399 37.06886346388001, 114.52156152790998 37.06780302409934, 114.52197842506399 37.065265247384005)))
365	MULTIPOLYGON (((114.37085333223199 37.06577927831201, 114.36927945762854 37.066761628311184, 114.36116662269708 37.069204216437925, 114.35733765073994 37.070129434459574, 114.353890311608 37.069377494808, 114.353890311608 37.069891525736004, 114.35132015696799 37.069891525736004, 114.35132015696799 37.069377494808, 114.34925695842846 37.0700836912288, 114.33460900647889 37.07065742679889, 114.329…
366	MULTIPOLYGON (((114.52814679619999 37.064751216456, 114.52550981502944 37.06539890044512, 114.52506261063199 37.064751216456, 114.523824594249 37.06505529285702, 114.52197842506399 37.065265247384005, 114.52156152790998 37.06780302409934, 114.52197842506399 37.06886346388001, 114.52431998904595 37.06909205453805, 114.53199512588922 37.0700509681906, 114.53557181985003 37.06960608546605, 114.53585…
367	MULTIPOLYGON (((114.77642373442399 37.064751216456, 114.77428622666493 37.06550039519927, 114.76932989427468 37.06644666514675, 114.75387903567874 37.067373326370465, 114.75226428080799 37.066807340168005, 114.75157756761512 37.06714868883113, 114.73855812801686 37.06749405336088, 114.73838544575199 37.068349432952004, 114.73865632850543 37.07194833967508, 114.742207797804 37.092769682593946, 114…
368	MULTIPOLYGON (((114.385760229144 37.063209123672, 114.38454778253679 37.06370737349913, 114.38049445540592 37.06451995901153, 114.379591858008 37.06577927831201, 114.37982044866604 37.06657874950996, 114.38075368273395 37.07404835555433, 114.37964268381997 37.07793904008688, 114.38010588893599 37.07914408244, 114.387606398329 37.078934127913016, 114.388844414712 37.078630051512, 114.3890543692389…
369	MULTIPOLYGON (((114.791330631336 37.063209123672, 114.78809741946746 37.06353892671858, 114.78773241484 37.064751216456, 114.78864702846384 37.06589335402332, 114.791844662264 37.06629330924, 114.791634707737 37.064447140054995, 114.791330631336 37.063209123672)))
370	MULTIPOLYGON (((114.516324084856 37.062181061816005, 114.50912765186399 37.062181061816005, 114.50912765186399 37.063209123672, 114.50912765186399 37.065265247384005, 114.516324084856 37.065265247384005, 114.516324084856 37.062181061816005)))
371	MULTIPOLYGON (((114.79235869319199 37.062181061816005, 114.79167599586575 37.062526426345755, 114.791330631336 37.063209123672, 114.791634707737 37.064447140054995, 114.791844662264 37.06629330924, 114.79506457157433 37.0674218618835, 114.80245539761015 37.06910272168377, 114.80315334267999 37.068349432952004, 114.80284054431866 37.06722615113345, 114.79879543716478 37.06417283754013, 114.7985270…
372	MULTIPOLYGON (((114.484968198248 37.061667030888, 114.47691638566486 37.06183971315288, 114.47622967247199 37.062181061816005, 114.47605699020711 37.06509256511913, 114.475715641544 37.06577927831201, 114.47601971794501 37.06701729469499, 114.47622967247199 37.071947649448006, 114.478285796184 37.071947649448006, 114.478285796184 37.072975711304004, 114.478799827112 37.072975711304004, 114.479037…
373	MULTIPOLYGON (((114.48548222917599 37.062695092744, 114.48571511806628 37.065883533974464, 114.48723427648699 37.06813947842502, 114.487538352888 37.068349432952004, 114.4878898039656 37.067654688025875, 114.49028118979287 37.06646599150488, 114.491650600312 37.06629330924, 114.49216463123999 37.065265247384005, 114.49237458576698 37.06341907819899, 114.49319269309599 37.062181061816005, 114.4925…
374	MULTIPOLYGON (((114.493706724024 37.061667030888, 114.49319269309599 37.061667030888, 114.49319269309599 37.062181061816005, 114.49237458576698 37.06341907819899, 114.49216463123999 37.065265247384005, 114.500389126088 37.065265247384005, 114.500389126088 37.062695092744, 114.499665140633 37.06239101634299, 114.49494474040698 37.06197110728902, 114.493706724024 37.061667030888)))
375	MULTIPOLYGON (((114.50141718794399 37.061667030888, 114.500903157016 37.061667030888, 114.500389126088 37.061667030888, 114.500389126088 37.062695092744, 114.500389126088 37.065265247384005, 114.50774415443772 37.06579687910244, 114.50912765186399 37.06629330924, 114.50912765186399 37.065265247384005, 114.50912765186399 37.063209123672, 114.50885152965957 37.06297121494843, 114.5020540479176 37.0…
376	MULTIPOLYGON (((114.52197842506399 37.062181061816005, 114.52197842506399 37.065265247384005, 114.523824594249 37.06505529285702, 114.52506261063199 37.064751216456, 114.52506261063199 37.062695092744, 114.523824594249 37.06187698541499, 114.52247827496298 37.061457076361016, 114.52197842506399 37.062181061816005)))
377	MULTIPOLYGON (((114.52814679619999 37.061667030888, 114.52548571982969 37.06185869439747, 114.52506261063199 37.062695092744, 114.52506261063199 37.064751216456, 114.52550981502944 37.06539890044512, 114.52814679619999 37.064751216456, 114.52814679619999 37.061667030888)))
378	MULTIPOLYGON (((114.397582940488 37.06115299996, 114.39470870944699 37.061362954486995, 114.391414569352 37.062181061816005, 114.39055918976086 37.06235374408088, 114.38850441512906 37.063375123283826, 114.388330383784 37.064237185528, 114.388634460185 37.06547520191099, 114.38905436923898 37.070709633065015, 114.38967543242472 37.07271323677131, 114.38905436923898 37.07524178954299, 114.38884441…
379	MULTIPOLYGON (((114.52095036320799 37.06115299996, 114.519922301352 37.06115299996, 114.51949743521266 37.061992849441914, 114.516324084856 37.062181061816005, 114.516324084856 37.065265247384005, 114.52197842506399 37.065265247384005, 114.52197842506399 37.062181061816005, 114.52129572773774 37.061835697286256, 114.52095036320799 37.06115299996)))
380	MULTIPOLYGON (((114.538941445688 37.06115299996, 114.538941445688 37.062181061816005, 114.53917540129285 37.0651037969961, 114.54465313749122 37.06578514524215, 114.54539525709394 37.064522625797956, 114.545623847752 37.061667030888, 114.54493713455912 37.061325682224876, 114.538941445688 37.06115299996)))
381	MULTIPOLYGON (((114.8237145798 37.060638969032006, 114.822476563417 37.060943045433014, 114.80130717349498 37.061362954486995, 114.79880152371264 37.062139616817475, 114.798527064328 37.063209123672, 114.79879543716478 37.06417283754013, 114.80284054431866 37.06722615113345, 114.80315334267999 37.068349432952004, 114.80496223960289 37.069110690669106, 114.80963106104196 37.07114811550213, 114.812…
382	MULTIPOLYGON (((114.47006130133599 37.060638969032006, 114.46971995267286 37.061325682224876, 114.46954727040799 37.06577927831201, 114.475715641544 37.06577927831201, 114.47605699020711 37.06509256511913, 114.47622967247199 37.062181061816005, 114.47622967247199 37.06115299996, 114.47387411570476 37.06093840208723, 114.4703508829684 37.06023493520078, 114.47006130133599 37.060638969032006)))
383	MULTIPOLYGON (((114.50912765186399 37.060124938104, 114.50244524979999 37.060124938104, 114.50164697081244 37.06052878369148, 114.50141718794399 37.061667030888, 114.5020540479176 37.062406232712625, 114.50885152965957 37.06297121494843, 114.50912765186399 37.063209123672, 114.50912765186399 37.062181061816005, 114.50912765186399 37.060124938104)))
384	MULTIPOLYGON (((114.516324084856 37.060124938104, 114.50912765186399 37.060124938104, 114.50912765186399 37.062181061816005, 114.516324084856 37.062181061816005, 114.516324084856 37.060124938104)))
385	MULTIPOLYGON (((114.516324084856 37.060124938104, 114.516324084856 37.062181061816005, 114.51949743521266 37.061992849441914, 114.519922301352 37.06115299996, 114.519922301352 37.060124938104, 114.516324084856 37.060124938104)))
386	MULTIPOLYGON (((114.464920992056 37.060124938104, 114.464920992056 37.065265247384005, 114.46509367432087 37.065606596047125, 114.46834652628712 37.06595196057688, 114.46903323948 37.06629330924, 114.46903323948 37.06577927831201, 114.46954727040799 37.06577927831201, 114.46971995267286 37.061325682224876, 114.47006130133599 37.060638969032006, 114.46954727040799 37.060638969032006, 114.469547270…
387	MULTIPOLYGON (((114.49730494052 37.059610907176, 114.49577671502543 37.05998626520961, 114.494991801344 37.0598103200531, 114.49414831248295 37.059999410898016, 114.493706724024 37.060638969032006, 114.493706724024 37.061667030888, 114.49494474040698 37.06197110728902, 114.499665140633 37.06239101634299, 114.500389126088 37.062695092744, 114.500389126088 37.061667030888, 114.500903157016 37.06166…
388	MULTIPOLYGON (((114.56926927043999 37.059610907176, 114.5648902188771 37.05985813396511, 114.55898865187999 37.060124938104, 114.55463385238663 37.06039641696265, 114.545623847752 37.060638969032006, 114.545623847752 37.061667030888, 114.54539525709394 37.064522625797956, 114.54465313749122 37.06578514524215, 114.53917540129285 37.0651037969961, 114.538941445688 37.062181061816005, 114.5382547324…
389	MULTIPOLYGON (((114.45875262092 37.059096876248006, 114.44847200235999 37.059096876248006, 114.44847200235999 37.065265247384005, 114.45543052662842 37.065503156107575, 114.45875262092 37.06577927831201, 114.45875262092 37.059096876248006)))
390	MULTIPOLYGON (((114.46440696112799 37.059096876248006, 114.45875262092 37.059096876248006, 114.45875262092 37.06577927831201, 114.46368297567301 37.06556932378501, 114.464920992056 37.065265247384005, 114.464920992056 37.060124938104, 114.46440696112799 37.060124938104, 114.46440696112799 37.059096876248006)))
391	MULTIPOLYGON (((114.484968198248 37.059096876248006, 114.484968198248 37.061667030888, 114.484968198248 37.062695092744, 114.48548222917599 37.062695092744, 114.48608966037698 37.06149434862313, 114.49250597990311 37.06183971315288, 114.49319269309599 37.062181061816005, 114.49319269309599 37.061667030888, 114.493706724024 37.061667030888, 114.493706724024 37.060638969032006, 114.49319269309599 3…
392	MULTIPOLYGON (((114.58212004363999 37.059096876248006, 114.57049097236482 37.05990243399381, 114.56978330136799 37.060638969032006, 114.56999789924076 37.06350855672723, 114.57059676535123 37.06650790711278, 114.57102596109677 37.070806139359846, 114.56978330136799 37.073489742232006, 114.56978330136799 37.074517804088, 114.570297332296 37.074517804088, 114.57067541986395 37.07407897653735, 114.5…
393	MULTIPOLYGON (((114.586746321992 37.059096876248006, 114.58263407456799 37.059096876248006, 114.58263407456799 37.059610907176, 114.58297018378013 37.0676927760109, 114.58212004363999 37.075031835016006, 114.58571826013599 37.075031835016006, 114.58630492177679 37.072167518145726, 114.586746321992 37.059096876248006)))
394	MULTIPOLYGON (((114.586746321992 37.059096876248006, 114.58630492177679 37.072167518145726, 114.58571826013599 37.075031835016006, 114.58640497332887 37.075373183679126, 114.590344538488 37.075545865944, 114.590344538488 37.060124938104, 114.58983050756 37.060124938104, 114.58983050756 37.059096876248006, 114.586746321992 37.059096876248006)))
395	MULTIPOLYGON (((114.590344538488 37.060124938104, 114.590344538488 37.075545865944, 114.590344538488 37.076573927800005, 114.59227651544816 37.075831306213956, 114.59885447360595 37.07628848753005, 114.60525143539999 37.077087958728, 114.60525143539999 37.059096876248006, 114.60323481150112 37.058390052348045, 114.59073696395475 37.05888541577103, 114.590344538488 37.060124938104)))
396	MULTIPOLYGON (((114.60525143539999 37.058582845320004, 114.60525143539999 37.059096876248006, 114.60525143539999 37.077087958728, 114.60525143539999 37.077601989656, 114.605765466328 37.077601989656, 114.6060746253102 37.07724316569827, 114.61039174467999 37.077601989656, 114.60989650675283 37.072372546961304, 114.609363682824 37.059610907176, 114.608849651896 37.059610907176, 114.608849651896 37…
397	MULTIPOLYGON (((114.867921239608 37.058582845320004, 114.86352355191404 37.05983949783405, 114.85474072610933 37.062664377639116, 114.85317867948804 37.065236038229095, 114.85221487149803 37.06600786897005, 114.85198628084 37.066807340168005, 114.85244760351854 37.067556016927945, 114.85735725145926 37.0692025222442, 114.85764062104799 37.07040555666401, 114.86891002126856 37.07012253218882, 114.…
398	MULTIPOLYGON (((114.63043895087199 37.058068814392, 114.61576996268357 37.05830672311558, 114.60960727023397 37.05880189829482, 114.609363682824 37.059610907176, 114.60989650675283 37.072372546961304, 114.61039174467999 37.077601989656, 114.61113436626604 37.07788742992596, 114.61543228477353 37.07851299527468, 114.61707414674399 37.07914408244, 114.61768157794498 37.07794333831913, 114.629238206…
399	MULTIPOLYGON (((114.63866344572 37.058068814392, 114.63043895087199 37.058068814392, 114.63043895087199 37.078116020584005, 114.63917747664799 37.078116020584005, 114.63888736165829 37.0763500118617, 114.63866344572 37.058068814392)))
400	MULTIPOLYGON (((114.63866344572 37.058068814392, 114.63888736165829 37.0763500118617, 114.63917747664799 37.078116020584005, 114.64078573710943 37.07766815733344, 114.64497155646495 37.07602262460989, 114.64637390963999 37.076573927800005, 114.64654659190487 37.075718548208876, 114.64688794056799 37.075031835016006, 114.64688794056799 37.059096876248006, 114.64637390963999 37.059096876248006, 114…
401	MULTIPOLYGON (((114.43305107452 37.057554783464006, 114.43274699811899 37.05879279984699, 114.43253704359199 37.065265247384005, 114.43870541472799 37.065265247384005, 114.43870541472799 37.06629330924, 114.439219445656 37.06629330924, 114.439219445656 37.065265247384005, 114.44847200235999 37.065265247384005, 114.44847200235999 37.059096876248006, 114.44613975644357 37.05885896752443, 114.440431…
402	MULTIPOLYGON (((114.68492622923999 37.057554783464006, 114.66710782902487 37.05772746572888, 114.666421115832 37.058068814392, 114.666421115832 37.069377494808, 114.66910493832185 37.06904182483128, 114.67710733692111 37.06714178656037, 114.68149658502037 37.066595816943114, 114.683384136456 37.06732137109601, 114.683384136456 37.066807340168005, 114.68389816738399 37.066807340168005, 114.6841081…
403	MULTIPOLYGON (((114.49730494052 37.057040752536004, 114.49387940628887 37.05721343480088, 114.49319269309599 37.057554783464006, 114.49319269309599 37.059610907176, 114.49319269309599 37.060638969032006, 114.493706724024 37.060638969032006, 114.49414831248295 37.059999410898016, 114.494991801344 37.0598103200531, 114.49577671502543 37.05998626520961, 114.49730494052 37.059610907176, 114.497304940…
404	MULTIPOLYGON (((114.49936106423199 37.057040752536004, 114.49730494052 37.057040752536004, 114.49730494052 37.059610907176, 114.49730494052 37.060124938104, 114.500389126088 37.060124938104, 114.50021644382312 37.05875552758488, 114.49936106423199 37.057040752536004)))
405	MULTIPOLYGON (((114.65922468283999 37.057040752536004, 114.65895320398135 37.05728330460536, 114.64722213596869 37.058014600192564, 114.64688794056799 37.059096876248006, 114.64688794056799 37.075031835016006, 114.64875776571735 37.074690768718504, 114.65601710349515 37.072024923506575, 114.66494779476395 37.070053289863495, 114.66590708490399 37.07040555666401, 114.666421115832 37.069377494808, …
406	MULTIPOLYGON (((114.68492622923999 37.057554783464006, 114.684716274713 37.06197110728902, 114.68410812191098 37.064447140054995, 114.68389816738399 37.066807340168005, 114.70801507791293 37.067407618106564, 114.709085682856 37.06629330924, 114.7088173100192 37.06544564764255, 114.6989741385557 37.05789748120732, 114.69275051787965 37.05681379332378, 114.68492622923999 37.057554783464006)))
407	MULTIPOLYGON (((114.397582940488 37.060638969032006, 114.397582940488 37.06115299996, 114.3985737928298 37.065258721600735, 114.39693392310566 37.07216538471658, 114.39632628797395 37.076360867251175, 114.397582940488 37.07914408244, 114.39892648317874 37.080884709630276, 114.4012473403484 37.082676131258566, 114.4033442658928 37.085392786595484, 114.40411772807957 37.08817037015885, 114.40383056…
408	MULTIPOLYGON (((114.55898865187999 37.056526721608, 114.545623847752 37.056526721608, 114.545623847752 37.060638969032006, 114.55463385238663 37.06039641696265, 114.55898865187999 37.060124938104, 114.55898865187999 37.056526721608)))
409	MULTIPOLYGON (((114.568241208584 37.056526721608, 114.55898865187999 37.056526721608, 114.55898865187999 37.060124938104, 114.5648902188771 37.05985813396511, 114.56926927043999 37.059610907176, 114.56909658817511 37.05875552758488, 114.56841389084887 37.05738210119913, 114.568241208584 37.056526721608)))
410	MULTIPOLYGON (((114.35234821882399 37.056526721608, 114.35179545674484 37.05796477834725, 114.35301457031812 37.064429507890594, 114.35337628068 37.06732137109601, 114.353890311608 37.069377494808, 114.35733765073994 37.070129434459574, 114.36116662269708 37.069204216437925, 114.36927945762854 37.066761628311184, 114.37085333223199 37.06577927831201, 114.37049629658986 37.06298887848679, 114.3680…
411	MULTIPOLYGON (((114.46389293019999 37.05601269068001, 114.459266651848 37.05601269068001, 114.45892530318487 37.05669940387288, 114.45875262092 37.059096876248006, 114.46440696112799 37.059096876248006, 114.46472619115072 37.05779717866357, 114.46389293019999 37.05601269068001)))
412	MULTIPOLYGON (((114.49267866216799 37.05601269068001, 114.484968198248 37.05601269068001, 114.48427740644058 37.057554783464006, 114.484968198248 37.059096876248006, 114.48777626161157 37.05937299845243, 114.49319269309599 37.059610907176, 114.49319269309599 37.057554783464006, 114.49302001083112 37.05669940387288, 114.49267866216799 37.05601269068001)))
413	MULTIPOLYGON (((114.47674370339999 37.05344253604, 114.47057533226399 37.05344253604, 114.47057533226399 37.053956566968004, 114.46981874926664 37.058340293250644, 114.46954727040799 37.060124938104, 114.46954727040799 37.060638969032006, 114.47006130133599 37.060638969032006, 114.4703508829684 37.06023493520078, 114.47387411570476 37.06093840208723, 114.47622967247199 37.06115299996, 114.4765337…
414	MULTIPOLYGON (((114.48445416732 37.05344253604, 114.47674370339999 37.05344253604, 114.47653374887301 37.059914983577016, 114.47622967247199 37.06115299996, 114.47622967247199 37.062181061816005, 114.47691638566486 37.06183971315288, 114.484968198248 37.061667030888, 114.484968198248 37.059096876248006, 114.48427740644058 37.057554783464006, 114.484968198248 37.05601269068001, 114.48462684958487 …
415	MULTIPOLYGON (((114.48445416732 37.05344253604, 114.48462684958487 37.05532597748713, 114.484968198248 37.05601269068001, 114.49267866216799 37.05601269068001, 114.49302001083112 37.05532597748713, 114.49319269309599 37.053956566968004, 114.49250597990311 37.05361521830488, 114.48445416732 37.05344253604)))
416	MULTIPOLYGON (((114.49730494052 37.05344253604, 114.49319269309599 37.05344253604, 114.49319269309599 37.053956566968004, 114.49302001083112 37.05532597748713, 114.49267866216799 37.05601269068001, 114.49302001083112 37.05669940387288, 114.49319269309599 37.057554783464006, 114.49387940628887 37.05721343480088, 114.49730494052 37.057040752536004, 114.49730494052 37.05344253604)))
417	MULTIPOLYGON (((114.500389126088 37.05344253604, 114.49730494052 37.05344253604, 114.49730494052 37.057040752536004, 114.49936106423199 37.057040752536004, 114.500179171561 37.05580273615301, 114.500389126088 37.05344253604)))
418	MULTIPOLYGON (((114.500389126088 37.05344253604, 114.500179171561 37.05580273615301, 114.49936106423199 37.057040752536004, 114.50021644382312 37.05875552758488, 114.500389126088 37.060124938104, 114.50073047475112 37.06081165129688, 114.500903157016 37.061667030888, 114.50141718794399 37.061667030888, 114.50164697081244 37.06052878369148, 114.50244524979999 37.060124938104, 114.50272137200442 37…
419	MULTIPOLYGON (((114.50861362093599 37.05344253604, 114.503473311656 37.05344253604, 114.50295928072799 37.05344253604, 114.50295928072799 37.053956566968004, 114.50272137200442 37.05731687474043, 114.50244524979999 37.060124938104, 114.50912765186399 37.060124938104, 114.50891769733701 37.054680552422994, 114.50861362093599 37.05344253604)))
420	MULTIPOLYGON (((114.52146439413599 37.05344253604, 114.516324084856 37.05344253604, 114.516324084856 37.053956566968004, 114.516324084856 37.060124938104, 114.519922301352 37.060124938104, 114.519922301352 37.06115299996, 114.52095036320799 37.06115299996, 114.52116031773498 37.06033489263099, 114.52218837959099 37.057887190549096, 114.521768470537 37.054680552422994, 114.52146439413599 37.053442…
421	MULTIPOLYGON (((114.459266651848 37.05292850511201, 114.44847200235999 37.05292850511201, 114.44847200235999 37.059096876248006, 114.45875262092 37.059096876248006, 114.45892530318487 37.05669940387288, 114.459266651848 37.05601269068001, 114.459266651848 37.05292850511201)))
422	MULTIPOLYGON (((114.464920992056 37.05292850511201, 114.459266651848 37.05292850511201, 114.459266651848 37.05601269068001, 114.46389293019999 37.05601269068001, 114.464711037529 37.054774674297015, 114.464920992056 37.05292850511201)))
423	MULTIPOLYGON (((114.47006130133599 37.05292850511201, 114.464920992056 37.05292850511201, 114.464711037529 37.054774674297015, 114.46389293019999 37.05601269068001, 114.46472619115072 37.05779717866357, 114.46440696112799 37.059096876248006, 114.46440696112799 37.060124938104, 114.464920992056 37.060124938104, 114.46542084195497 37.059400952649014, 114.468309254025 37.059820861702995, 114.4695472…
424	MULTIPOLYGON (((114.50912765186399 37.05292850511201, 114.50861362093599 37.05292850511201, 114.50861362093599 37.05344253604, 114.50891769733701 37.054680552422994, 114.50912765186399 37.060124938104, 114.516324084856 37.060124938104, 114.516324084856 37.053956566968004, 114.51581005392799 37.053956566968004, 114.51581005392799 37.05344253604, 114.51036566824698 37.053232581513015, 114.509127651…
425	MULTIPOLYGON (((114.52711873434399 37.05292850511201, 114.52197842506399 37.05292850511201, 114.52146439413599 37.05292850511201, 114.52146439413599 37.05344253604, 114.521768470537 37.054680552422994, 114.52218837959099 37.057887190549096, 114.52116031773498 37.06033489263099, 114.52095036320799 37.06115299996, 114.52129572773774 37.061835697286256, 114.52197842506399 37.062181061816005, 114.522…
426	MULTIPOLYGON (((114.43305107452 37.05292850511201, 114.43305107452 37.057554783464006, 114.4353833361234 37.057792692187576, 114.44043104516633 37.058400280258354, 114.44613975644357 37.05885896752443, 114.44847200235999 37.059096876248006, 114.44847200235999 37.05292850511201, 114.44076153843999 37.05265712037524, 114.43305107452 37.05292850511201)))
427	MULTIPOLYGON (((114.48445416732 37.050872381400005, 114.48445416732 37.05344253604, 114.49250597990311 37.05361521830488, 114.49319269309599 37.053956566968004, 114.49319269309599 37.05344253604, 114.49267866216799 37.05138641232801, 114.49039394779795 37.05110097205805, 114.48445416732 37.050872381400005)))
428	MULTIPOLYGON (((114.38421813635999 37.051900443256, 114.38444966048311 37.059640837931944, 114.38553629751871 37.062404977754305, 114.385760229144 37.063209123672, 114.38781635285599 37.063209123672, 114.38781635285599 37.064237185528, 114.388330383784 37.064237185528, 114.38850441512906 37.063375123283826, 114.39055918976086 37.06235374408088, 114.391414569352 37.062181061816005, 114.39120461482…
429	MULTIPOLYGON (((114.231550950744 37.067835402024, 114.23206899753862 37.06885944801338, 114.23309304352799 37.069377494808, 114.23369205082126 37.06868221652459, 114.23490097570168 37.0685850827506, 114.23747067541929 37.06914557851041, 114.23847125368808 37.068587341675574, 114.24263777021594 37.06700621968781, 114.24682442098135 37.06333414889467, 114.25349708927489 37.06413735359362, 114.25586…
430	MULTIPOLYGON (((114.39090053842399 37.050358350472, 114.391204614825 37.051596366854994, 114.391414569352 37.062181061816005, 114.39470870944699 37.061362954486995, 114.397582940488 37.06115299996, 114.397582940488 37.060638969032006, 114.39578455384103 37.05562688511838, 114.395526816776 37.049330288616005, 114.39396508389429 37.04864542648665, 114.39156539965512 37.04931980971403, 114.390900538…
431	MULTIPOLYGON (((114.49730494052 37.049330288616005, 114.49730494052 37.05344253604, 114.500389126088 37.05344253604, 114.500389126088 37.049844319544, 114.49987509516 37.049844319544, 114.49987509516 37.048816257688, 114.49730494052 37.048816257688, 114.49730494052 37.049330288616005)))
432	MULTIPOLYGON (((114.500389126088 37.049844319544, 114.500389126088 37.05344253604, 114.50227256753512 37.05361521830488, 114.50295928072799 37.053956566968004, 114.50295928072799 37.05344253604, 114.503473311656 37.05344253604, 114.503473311656 37.050358350472, 114.50322806142624 37.04931711155364, 114.50111879022938 37.048660109499, 114.500389126088 37.049844319544)))
433	MULTIPOLYGON (((114.50912765186399 37.048816257688, 114.50501540443999 37.048816257688, 114.50433270711375 37.04916162221775, 114.50381466031912 37.05018566820713, 114.503473311656 37.050358350472, 114.503473311656 37.05344253604, 114.50861362093599 37.05344253604, 114.50861362093599 37.05292850511201, 114.50912765186399 37.05292850511201, 114.50912765186399 37.048816257688)))
434	MULTIPOLYGON (((114.50912765186399 37.048816257688, 114.50912765186399 37.05292850511201, 114.51036566824698 37.053232581513015, 114.51581005392799 37.05344253604, 114.51581005392799 37.049844319544, 114.51529602299999 37.049844319544, 114.51529602299999 37.048816257688, 114.50912765186399 37.048816257688)))
435	MULTIPOLYGON (((114.52197842506399 37.048816257688, 114.51581005392799 37.048816257688, 114.51581005392799 37.049844319544, 114.51581005392799 37.05344253604, 114.51581005392799 37.053956566968004, 114.516324084856 37.053956566968004, 114.516324084856 37.05344253604, 114.52146439413599 37.05344253604, 114.52146439413599 37.05292850511201, 114.52197842506399 37.05292850511201, 114.52197842506399 3…
436	MULTIPOLYGON (((114.53431516733599 37.048816257688, 114.52814679619999 37.048816257688, 114.52814679619999 37.049844319544, 114.52793684167301 37.051690488729015, 114.52711873434399 37.05292850511201, 114.52729141660886 37.05378388470313, 114.52797411393512 37.05515731108888, 114.52814679619999 37.061667030888, 114.53431516733599 37.061667030888, 114.53431516733599 37.048816257688)))
437	MULTIPOLYGON (((114.53791338383199 37.048816257688, 114.53431516733599 37.048816257688, 114.53431516733599 37.061667030888, 114.53825473249512 37.06183971315288, 114.538941445688 37.062181061816005, 114.538941445688 37.06115299996, 114.538941445688 37.054984628824, 114.53876876342312 37.05053103273688, 114.53791338383199 37.048816257688)))
438	MULTIPOLYGON (((114.496790909592 37.04830222676, 114.493706724024 37.04830222676, 114.493496769497 37.050148395945016, 114.49267866216799 37.05138641232801, 114.49319269309599 37.05344253604, 114.49730494052 37.05344253604, 114.49730494052 37.049330288616005, 114.496790909592 37.049330288616005, 114.496790909592 37.04830222676)))
439	MULTIPOLYGON (((114.55950268280799 37.048816257688, 114.55916133414486 37.04950297088088, 114.55898865187999 37.056526721608, 114.568241208584 37.056526721608, 114.56787664319194 37.052165145339714, 114.56693702452357 37.04960641082043, 114.56669911579999 37.048816257688, 114.56601240260711 37.048474909024876, 114.55985008664501 37.048129544495126, 114.55950268280799 37.048816257688)))
440	MULTIPOLYGON (((114.257766528072 37.047788195832005, 114.25696825692793 37.04819204141948, 114.25673846621599 37.049330288616005, 114.25696825692793 37.05046853581253, 114.25844922539824 37.051217745929755, 114.25896727219286 37.05224179191913, 114.25930862085599 37.052414474184005, 114.25964949106626 37.051972854351085, 114.26496296106399 37.05118765830402, 114.27013071471376 37.05195133181589, …
441	MULTIPOLYGON (((114.47674370339999 37.047788195832005, 114.47057533226399 37.047788195832005, 114.47057533226399 37.048816257688, 114.47036537773701 37.051690488729015, 114.47006130133599 37.05292850511201, 114.47006130133599 37.053956566968004, 114.47057533226399 37.053956566968004, 114.47057533226399 37.05344253604, 114.47674370339999 37.05344253604, 114.47674370339999 37.047788195832005)))
442	MULTIPOLYGON (((114.47674370339999 37.047788195832005, 114.47674370339999 37.05344253604, 114.48445416732 37.05344253604, 114.48445416732 37.050872381400005, 114.48445416732 37.04830222676, 114.48113207302842 37.048026104555575, 114.47674370339999 37.047788195832005)))
443	MULTIPOLYGON (((114.48959447659999 37.047788195832005, 114.488356460217 37.04809227223301, 114.48445416732 37.04830222676, 114.48445416732 37.050872381400005, 114.49039394779795 37.05110097205805, 114.49267866216799 37.05138641232801, 114.493496769497 37.050148395945016, 114.493706724024 37.04830222676, 114.49028118979287 37.048129544495126, 114.48959447659999 37.047788195832005)))
444	MULTIPOLYGON (((114.526090672488 37.047788195832005, 114.52329192718994 37.048587667029956, 114.52197842506399 37.048816257688, 114.52197842506399 37.05292850511201, 114.52711873434399 37.05292850511201, 114.52793684167301 37.051690488729015, 114.52814679619999 37.049844319544, 114.52780544753686 37.049671637279125, 114.52728740074224 37.04864759128975, 114.52626335475287 37.048129544495126, 114.…
445	MULTIPOLYGON (((114.57903585807199 37.047788195832005, 114.56669911579999 37.047788195832005, 114.56669911579999 37.048816257688, 114.56693702452357 37.04960641082043, 114.56787664319194 37.052165145339714, 114.568241208584 37.056526721608, 114.56841389084887 37.05738210119913, 114.56909658817511 37.05875552758488, 114.56926927043999 37.059610907176, 114.56926927043999 37.060638969032006, 114.569…
446	MULTIPOLYGON (((114.57954988899999 37.048816257688, 114.58116847149361 37.05490813911438, 114.58212004363999 37.059096876248006, 114.58212004363999 37.059610907176, 114.58263407456799 37.059610907176, 114.58263407456799 37.059096876248006, 114.586746321992 37.059096876248006, 114.58657363972712 37.050017001808875, 114.58571826013599 37.04830222676, 114.5808365350179 37.04803495201173, 114.5802523…
447	MULTIPOLYGON (((114.459266651848 37.047274164904, 114.44847200235999 37.047274164904, 114.44847200235999 37.04830222676, 114.44847200235999 37.05292850511201, 114.459266651848 37.05292850511201, 114.459266651848 37.047274164904)))
448	MULTIPOLYGON (((114.459266651848 37.047274164904, 114.459266651848 37.05292850511201, 114.464920992056 37.05292850511201, 114.4651449079943 37.05006823548231, 114.465435022984 37.04830222676, 114.464197006601 37.04748411943099, 114.459266651848 37.047274164904)))
449	MULTIPOLYGON (((114.465435022984 37.04830222676, 114.4651449079943 37.05006823548231, 114.464920992056 37.05292850511201, 114.47006130133599 37.05292850511201, 114.47036537773701 37.051690488729015, 114.47057533226399 37.048816257688, 114.47028989199404 37.048587667029956, 114.46983271067795 37.048016786490045, 114.46609880181356 37.04747332678944, 114.465435022984 37.04830222676)))
450	MULTIPOLYGON (((114.558474620952 37.047274164904, 114.55282028074399 37.047274164904, 114.5450207461572 37.05301186571843, 114.538941445688 37.054984628824, 114.538941445688 37.06115299996, 114.54493713455912 37.061325682224876, 114.545623847752 37.061667030888, 114.545623847752 37.060638969032006, 114.545623847752 37.056526721608, 114.55898865187999 37.056526721608, 114.55916133414486 37.0495029…
451	MULTIPOLYGON (((114.60525143539999 37.047274164904, 114.586746321992 37.047274164904, 114.58606362466574 37.04761952943375, 114.58571826013599 37.04830222676, 114.58657363972712 37.050017001808875, 114.586746321992 37.059096876248006, 114.58983050756 37.059096876248006, 114.58983050756 37.060124938104, 114.590344538488 37.060124938104, 114.59073696395475 37.05888541577103, 114.60323481150112 37.0…
452	MULTIPOLYGON (((114.63660732200799 37.047274164904, 114.63043895087199 37.047274164904, 114.63043895087199 37.058068814392, 114.63866344572 37.058068814392, 114.63832871696201 37.05343811231192, 114.63660732200799 37.047274164904)))
453	MULTIPOLYGON (((114.369825270376 37.046760133976, 114.36810429897041 37.0473491800376, 114.35104831730884 37.04700111734746, 114.350292095112 37.047788195832005, 114.35070039580151 37.05343673185777, 114.35183418789599 37.05601269068001, 114.35183418789599 37.056526721608, 114.35234821882399 37.056526721608, 114.35278419134447 37.05600186666449, 114.35566563839582 37.056807518532175, 114.35982544…
454	MULTIPOLYGON (((114.43767735287199 37.046760133976, 114.43305107452 37.046760133976, 114.43305107452 37.05292850511201, 114.44076153843999 37.05265712037524, 114.44847200235999 37.05292850511201, 114.44847200235999 37.04830222676, 114.44813065369686 37.048129544495126, 114.44778528916711 37.04744684716888, 114.43836406606486 37.04710148263913, 114.43767735287199 37.046760133976)))
455	MULTIPOLYGON (((114.60525143539999 37.047274164904, 114.60525143539999 37.058582845320004, 114.608849651896 37.058582845320004, 114.608849651896 37.059610907176, 114.609363682824 37.059610907176, 114.60960727023397 37.05880189829482, 114.61576996268357 37.05830672311558, 114.63043895087199 37.058068814392, 114.63043895087199 37.047274164904, 114.62345303713822 37.046587200719465, 114.617864299876…
456	MULTIPOLYGON (((114.40683549719199 37.046246103048006, 114.39881632921218 37.04795943489481, 114.395526816776 37.04830222676, 114.395526816776 37.049330288616005, 114.39578455384103 37.05562688511838, 114.397582940488 37.060638969032006, 114.39887782216987 37.0603917422429, 114.40548530322215 37.058075842158594, 114.41690956529945 37.0562794948189, 114.42698746102978 37.056852383292124, 114.43305…
457	MULTIPOLYGON (((114.34206760026399 37.04573207212, 114.34229639485277 37.04824340058874, 114.3436546676168 37.04921693450572, 114.34462195811614 37.051570797079215, 114.34546645094383 37.055783158803216, 114.35183418789599 37.05601269068001, 114.35070039580151 37.05343673185777, 114.350292095112 37.047788195832005, 114.349778064184 37.047788195832005, 114.349778064184 37.046760133976, 114.3478946…
458	MULTIPOLYGON (((114.484968198248 37.044704010264006, 114.48445416732 37.044704010264006, 114.48445416732 37.04830222676, 114.488356460217 37.04809227223301, 114.48959447659999 37.047788195832005, 114.48959447659999 37.045218041192, 114.48959447659999 37.044704010264006, 114.484968198248 37.044704010264006)))
459	MULTIPOLYGON (((114.48959447659999 37.045218041192, 114.48959447659999 37.047788195832005, 114.49028118979287 37.048129544495126, 114.493706724024 37.04830222676, 114.493496769497 37.04645605757499, 114.49319269309599 37.045218041192, 114.491393584848 37.04449484008597, 114.48959447659999 37.045218041192)))
460	MULTIPOLYGON (((114.49627687866399 37.044189979336004, 114.493706724024 37.044189979336004, 114.49319269309599 37.044189979336004, 114.49319269309599 37.045218041192, 114.493496769497 37.04645605757499, 114.493706724024 37.04830222676, 114.496790909592 37.04830222676, 114.49727560586926 37.04632883617527, 114.49627687866399 37.044189979336004)))
461	MULTIPOLYGON (((114.538941445688 37.043675948408, 114.53431516733599 37.043675948408, 114.53431516733599 37.048816257688, 114.53791338383199 37.048816257688, 114.538731491161 37.04757824130502, 114.538941445688 37.043675948408)))
462	MULTIPOLYGON (((114.53020291991199 37.042647886552004, 114.52875237633747 37.04376749761747, 114.52633996995833 37.04689290856629, 114.526090672488 37.047788195832005, 114.52626335475287 37.048129544495126, 114.52728740074224 37.04864759128975, 114.52780544753686 37.049671637279125, 114.52814679619999 37.049844319544, 114.52814679619999 37.048816257688, 114.53431516733599 37.048816257688, 114.534…
463	MULTIPOLYGON (((114.552306249816 37.042647886552004, 114.55002153544595 37.04293332682196, 114.54122616005803 37.043390508138046, 114.538941445688 37.043675948408, 114.538731491161 37.04757824130502, 114.53791338383199 37.048816257688, 114.53876876342312 37.05053103273688, 114.538941445688 37.054984628824, 114.5450207461572 37.05301186571843, 114.55282028074399 37.047274164904, 114.55253016575429…
464	MULTIPOLYGON (((114.55898865187999 37.042647886552004, 114.552306249816 37.042647886552004, 114.55253016575429 37.045508156181704, 114.55282028074399 37.047274164904, 114.558474620952 37.047274164904, 114.558778697353 37.04603614852102, 114.55898865187999 37.042647886552004)))
465	MULTIPOLYGON (((114.565157023016 37.042133855624, 114.56179671524356 37.04237176434758, 114.55898865187999 37.042647886552004, 114.558778697353 37.04603614852102, 114.558474620952 37.047274164904, 114.55916133414486 37.04864357542313, 114.55950268280799 37.048816257688, 114.55985008664501 37.048129544495126, 114.56601240260711 37.048474909024876, 114.56669911579999 37.048816257688, 114.5666991157…
466	MULTIPOLYGON (((114.50809959000799 37.041619824696006, 114.50670912756304 37.04186181203412, 114.50524455982928 37.046984206784096, 114.50501540443999 37.048816257688, 114.50912765186399 37.048816257688, 114.50895496959912 37.04333459974488, 114.50809959000799 37.041619824696006)))
467	MULTIPOLYGON (((114.30454334251999 37.041619824696006, 114.30384602492931 37.042400283275406, 114.29810350036884 37.04289043862136, 114.2935922389469 37.04357668120487, 114.2911095705888 37.044925792773164, 114.287066290968 37.045218041192, 114.28682373105515 37.045489520050644, 114.28371063438485 37.04597462418936, 114.27809217029782 37.04799058923511, 114.27757117435114 37.048573705618644, 114.…
468	MULTIPOLYGON (((114.660252744696 37.04059176284, 114.65997662249157 37.04288579527557, 114.65950080504442 37.05423268917243, 114.65922468283999 37.057040752536004, 114.65922468283999 37.057554783464006, 114.666421115832 37.057554783464006, 114.666421115832 37.058068814392, 114.66710782902487 37.05772746572888, 114.68492622923999 37.057554783464006, 114.68475354697512 37.04282056881688, 114.683898…
469	MULTIPOLYGON (((114.53431516733599 37.04059176284, 114.53431516733599 37.043675948408, 114.538941445688 37.043675948408, 114.538941445688 37.04059176284, 114.53825473249512 37.04025041417688, 114.53466257117302 37.03990504964713, 114.53431516733599 37.04059176284)))
470	MULTIPOLYGON (((114.53380113640799 37.039563700984004, 114.53174501269599 37.04007773191201, 114.53102102724101 37.04140987016901, 114.53020291991199 37.042647886552004, 114.53083827393561 37.043385331434976, 114.53431516733599 37.043675948408, 114.53431516733599 37.04059176284, 114.53380113640799 37.04059176284, 114.53380113640799 37.039563700984004)))
471	MULTIPOLYGON (((114.551792218888 37.04007773191201, 114.55200217341498 37.04140987016901, 114.552306249816 37.042647886552004, 114.55898865187999 37.042647886552004, 114.55898865187999 37.04059176284, 114.558474620952 37.04059176284, 114.558474620952 37.039563700984004, 114.551792218888 37.039563700984004, 114.551792218888 37.04007773191201)))
472	MULTIPOLYGON (((114.315337992008 37.041619824696006, 114.31703041311178 37.045432325325194, 114.3175301688889 37.05165208700441, 114.3160288622503 37.057167628822185, 114.31312063752578 37.06407325659741, 114.3125299443314 37.071424645568015, 114.3142631515806 37.077324361501596, 114.31557588504458 37.07942020464443, 114.315852022936 37.079658113368005, 114.31748208829825 37.077961535214776, 114.…
473	MULTIPOLYGON (((114.55076415703199 37.039049670056, 114.54899814830969 37.039339785045705, 114.538941445688 37.039563700984004, 114.538941445688 37.04059176284, 114.538941445688 37.043675948408, 114.54122616005803 37.043390508138046, 114.55002153544595 37.04293332682196, 114.552306249816 37.042647886552004, 114.55200217341498 37.04140987016901, 114.551792218888 37.04007773191201, 114.55127818796 …
474	MULTIPOLYGON (((114.47725773432799 37.03853563912801, 114.47701518225864 37.043947427266644, 114.47674370339999 37.047788195832005, 114.48113207302842 37.048026104555575, 114.48445416732 37.04830222676, 114.48445416732 37.044704010264006, 114.484968198248 37.044704010264006, 114.48466412184698 37.043465993881014, 114.48445416732 37.039049670056, 114.48376745412712 37.03870832139288, 114.477257734…
475	MULTIPOLYGON (((114.493706724024 37.03853563912801, 114.484968198248 37.03853563912801, 114.48445416732 37.03853563912801, 114.48445416732 37.039049670056, 114.48466412184698 37.043465993881014, 114.484968198248 37.044704010264006, 114.48959447659999 37.044704010264006, 114.48959447659999 37.045218041192, 114.491393584848 37.04449484008597, 114.49319269309599 37.045218041192, 114.49319269309599 3…
476	MULTIPOLYGON (((114.493706724024 37.03853563912801, 114.493706724024 37.044189979336004, 114.49627687866399 37.044189979336004, 114.497094985993 37.04295196295301, 114.49730494052 37.039563700984004, 114.496790909592 37.039563700984004, 114.496790909592 37.03853563912801, 114.493706724024 37.03853563912801)))
477	MULTIPOLYGON (((114.50912765186399 37.03853563912801, 114.49730494052 37.03853563912801, 114.49730494052 37.039563700984004, 114.497094985993 37.04295196295301, 114.49627687866399 37.044189979336004, 114.49727560586926 37.04632883617527, 114.496790909592 37.04830222676, 114.496790909592 37.049330288616005, 114.49730494052 37.049330288616005, 114.49730494052 37.048816257688, 114.49987509516 37.048…
478	MULTIPOLYGON (((114.52197842506399 37.03853563912801, 114.50912765186399 37.03853563912801, 114.50891769733701 37.040381808313015, 114.50809959000799 37.041619824696006, 114.50895496959912 37.04333459974488, 114.50912765186399 37.048816257688, 114.51529602299999 37.048816257688, 114.51529602299999 37.049844319544, 114.51581005392799 37.049844319544, 114.51581005392799 37.048816257688, 114.5219784…
479	MULTIPOLYGON (((114.52197842506399 37.03853563912801, 114.52197842506399 37.048816257688, 114.52329192718994 37.048587667029956, 114.526090672488 37.047788195832005, 114.52633996995833 37.04689290856629, 114.52875237633747 37.04376749761747, 114.53020291991199 37.042647886552004, 114.53102102724101 37.04140987016901, 114.53174501269599 37.04007773191201, 114.53156825181658 37.03972835151563, 114.…
480	MULTIPOLYGON (((114.564642992088 37.03853563912801, 114.56228279197498 37.038745593654994, 114.55927268032184 37.03948492097545, 114.55898865187999 37.04059176284, 114.55898865187999 37.042647886552004, 114.56179671524356 37.04237176434758, 114.565157023016 37.042133855624, 114.56545178135147 37.041367013342374, 114.564642992088 37.03853563912801)))
481	MULTIPOLYGON (((114.30094512602399 37.03699354634401, 114.29040146820006 37.042105807305546, 114.28760949183345 37.043544083662496, 114.287066290968 37.045218041192, 114.2911095705888 37.044925792773164, 114.2935922389469 37.04357668120487, 114.29810350036884 37.04289043862136, 114.30384602492931 37.042400283275406, 114.30454334251999 37.041619824696006, 114.30441258370651 37.04072252949698, 114.…
482	MULTIPOLYGON (((114.459780682776 37.036479515416005, 114.45953345598689 37.042400659762905, 114.459266651848 37.047274164904, 114.464197006601 37.04748411943099, 114.465435022984 37.04830222676, 114.46609880181356 37.04747332678944, 114.46983271067795 37.048016786490045, 114.47028989199404 37.048587667029956, 114.47057533226399 37.048816257688, 114.47057533226399 37.047788195832005, 114.476743703…
483	MULTIPOLYGON (((114.459266651848 37.03545145356, 114.44357424514935 37.03569400562936, 114.44167213619721 37.03672765204989, 114.43853990141253 37.0373122743834, 114.43794883173064 37.045489520050644, 114.43767735287199 37.046760133976, 114.43836406606486 37.04710148263913, 114.44778528916711 37.04744684716888, 114.44813065369686 37.048129544495126, 114.44847200235999 37.04830222676, 114.44847200…
484	MULTIPOLYGON (((114.565157023016 37.038021608200005, 114.564642992088 37.038021608200005, 114.564642992088 37.03853563912801, 114.56545178135147 37.041367013342374, 114.565157023016 37.042133855624, 114.56608465683242 37.04417109221328, 114.56669911579999 37.047788195832005, 114.57903585807199 37.047788195832005, 114.57810078862752 37.04573464478456, 114.57642454079908 37.03874907616433, 114.5759…
485	MULTIPOLYGON (((114.53431516733599 37.03545145356, 114.53397381867286 37.03613816675288, 114.53380113640799 37.039563700984004, 114.53380113640799 37.04059176284, 114.53431516733599 37.04059176284, 114.53466257117302 37.03990504964713, 114.53825473249512 37.04025041417688, 114.538941445688 37.04059176284, 114.538941445688 37.039563700984004, 114.538941445688 37.035965484488, 114.537703429305 37.0…
486	MULTIPOLYGON (((114.52197842506399 37.03288129892, 114.52197842506399 37.03853563912801, 114.52951620671912 37.03870832139288, 114.53156825181658 37.03972835151563, 114.53174501269599 37.04007773191201, 114.53380113640799 37.039563700984004, 114.53397381867286 37.03613816675288, 114.53431516733599 37.03545145356, 114.53397381867286 37.035278771295125, 114.53328710548 37.033909360776, 114.52911559…
487	MULTIPOLYGON (((114.57595167250399 37.034937422632005, 114.57595167250399 37.035965484488, 114.57642454079908 37.03874907616433, 114.57810078862752 37.04573464478456, 114.57903585807199 37.047788195832005, 114.57903585807199 37.048816257688, 114.57954988899999 37.048816257688, 114.58025235191978 37.048058105992745, 114.5808365350179 37.04803495201173, 114.58571826013599 37.04830222676, 114.586063…
488	MULTIPOLYGON (((114.55076415703199 37.031853237064006, 114.5489039950617 37.03204919880572, 114.53941092559562 37.035203536543825, 114.538941445688 37.035965484488, 114.538941445688 37.039563700984004, 114.54899814830969 37.039339785045705, 114.55076415703199 37.039049670056, 114.55127818796 37.03288129892, 114.55076415703199 37.03288129892, 114.55076415703199 37.031853237064006)))
489	MULTIPOLYGON (((114.55127818796 37.03288129892, 114.55076415703199 37.039049670056, 114.55127818796 37.039049670056, 114.55127818796 37.04007773191201, 114.551792218888 37.04007773191201, 114.551792218888 37.039563700984004, 114.558474620952 37.039563700984004, 114.558474620952 37.04059176284, 114.55898865187999 37.04059176284, 114.55927268032184 37.03948492097545, 114.56228279197498 37.038745593…
490	MULTIPOLYGON (((114.35132015696799 37.031339206136, 114.34894597975669 37.03153516787772, 114.34589839191071 37.032537534462115, 114.3449558084033 37.03319936810629, 114.344123723976 37.033395329848005, 114.34435231463404 37.03625092475796, 114.3464976031347 37.0437609718342, 114.34617984768799 37.04573207212, 114.34789462273687 37.046587451711126, 114.349778064184 37.046760133976, 114.3499973367…
491	MULTIPOLYGON (((114.398096971416 37.031339206136, 114.3978590783794 37.03161532834043, 114.3964062601929 37.03827592550361, 114.3958029546674 37.045494163396434, 114.395526816776 37.04830222676, 114.39881632921218 37.04795943489481, 114.40683549719199 37.046246103048006, 114.40683549719199 37.031853237064006, 114.40614878399911 37.03151188840088, 114.398096971416 37.031339206136)))
492	MULTIPOLYGON (((114.459780682776 37.031339206136, 114.433565105448 37.031339206136, 114.43329362658935 37.035179974701364, 114.43305107452 37.046760133976, 114.43767735287199 37.046760133976, 114.43794883173064 37.045489520050644, 114.43853990141253 37.0373122743834, 114.44167213619721 37.03672765204989, 114.44357424514935 37.03569400562936, 114.459266651848 37.03545145356, 114.459570728249 37.03…
493	MULTIPOLYGON (((114.47725773432799 37.031339206136, 114.459780682776 37.031339206136, 114.459570728249 37.034213437177016, 114.459266651848 37.03545145356, 114.459780682776 37.036479515416005, 114.4640228497601 37.03674540971012, 114.47147937286398 37.03787967241398, 114.47674370339999 37.037507577272, 114.477047779801 37.03626956088902, 114.47725773432799 37.031339206136)))
494	MULTIPOLYGON (((114.47725773432799 37.031339206136, 114.477047779801 37.03626956088902, 114.47674370339999 37.037507577272, 114.47725773432799 37.03853563912801, 114.48376745412712 37.03870832139288, 114.48445416732 37.039049670056, 114.48445416732 37.03853563912801, 114.484968198248 37.03853563912801, 114.4851977928727 37.03539256464082, 114.48630033650501 37.03369940624901, 114.48651029103199 3…
495	MULTIPOLYGON (((114.48651029103199 37.03288129892, 114.48630033650501 37.03369940624901, 114.4851977928727 37.03539256464082, 114.484968198248 37.03853563912801, 114.493706724024 37.03853563912801, 114.493706724024 37.032367267992, 114.49246870764101 37.03154916066299, 114.4891615787274 37.031129251609016, 114.48651029103199 37.03288129892)))
496	MULTIPOLYGON (((114.494220754952 37.031339206136, 114.493706724024 37.031339206136, 114.493706724024 37.032367267992, 114.493706724024 37.03853563912801, 114.496790909592 37.03853563912801, 114.496790909592 37.039563700984004, 114.49730494052 37.039563700984004, 114.49730494052 37.03853563912801, 114.50912765186399 37.03853563912801, 114.50912765186399 37.032367267992, 114.507889635481 37.0315491…
497	MULTIPOLYGON (((114.50912765186399 37.032367267992, 114.50912765186399 37.03853563912801, 114.52197842506399 37.03853563912801, 114.52197842506399 37.03288129892, 114.52045669397874 37.031931483715276, 114.51021833614017 37.031101297412434, 114.50912765186399 37.032367267992)))
498	MULTIPOLYGON (((114.40683549719199 37.031853237064006, 114.40683549719199 37.046246103048006, 114.40728845871072 37.04695364854899, 114.40966266729599 37.046286449958004, 114.41063435014945 37.046559497514544, 114.43305107452 37.046760133976, 114.43329362658935 37.035179974701364, 114.433565105448 37.031339206136, 114.4101156601887 37.031143244394286, 114.40914863636799 37.03084202302345, 114.407…
499	MULTIPOLYGON (((114.55127818796 37.026712927784004, 114.55104959730195 37.02956852269396, 114.55076415703199 37.031853237064006, 114.55076415703199 37.03288129892, 114.55127818796 37.03288129892, 114.55201324842216 37.03211624495398, 114.555430029319 37.03204650064533, 114.5571946889611 37.03261913812689, 114.564642992088 37.03545145356, 114.56538680588444 37.03211025252801, 114.564642992088 37.0…
500	MULTIPOLYGON (((114.635579260152 37.02568486592801, 114.62649938571286 37.02585754819288, 114.62581267252 37.026198896856, 114.62605058124356 37.02904517370043, 114.62684026376662 37.03266563433266, 114.62806450698204 37.03256724560035, 114.63019072011623 37.0373322282207, 114.63043895087199 37.047274164904, 114.63660732200799 37.047274164904, 114.6373370488973 37.04371143235451, 114.635755926909…
501	MULTIPOLYGON (((114.64997212613599 37.025170835000004, 114.64873410975301 37.02547491140101, 114.64637390963999 37.02568486592801, 114.63609329107999 37.02568486592801, 114.63609329107999 37.026198896856, 114.63575592690954 37.03909205627327, 114.6373370488973 37.04371143235451, 114.63660732200799 37.047274164904, 114.63832871696201 37.05343811231192, 114.63866344572 37.058068814392, 114.64637390…
502	MULTIPOLYGON (((114.67567367253599 37.025170835000004, 114.67443565615301 37.02547491140101, 114.66537887294697 37.025894820454994, 114.66487902304799 37.025170835000004, 114.663641006665 37.02547491140101, 114.660766775624 37.02568486592801, 114.6604999714851 37.03107240199711, 114.660252744696 37.04059176284, 114.67181329524688 37.040853923633115, 114.68389816738399 37.041105793768004, 114.6851…
503	MULTIPOLYGON (((114.270103270344 37.024656804072, 114.26902558272991 37.025907683777774, 114.267019084776 37.025170835000004, 114.26675227279361 37.025418061789104, 114.26551618590904 37.02803719117755, 114.2641821181536 37.030558371069105, 114.26355994903584 37.0357576320162, 114.26083846210939 37.03910168807838, 114.2581097591726 37.046704100087, 114.257766528072 37.047788195832005, 114.2611735…
504	MULTIPOLYGON (((114.78773241484 37.027226958712006, 114.78798428497488 37.03211539785712, 114.78864891090132 37.03861824675944, 114.79110818997371 37.059290830056405, 114.79235869319199 37.062181061816005, 114.79652182917589 37.0624208216031, 114.798527064328 37.063209123672, 114.79880152371264 37.062139616817475, 114.80130717349498 37.061362954486995, 114.822476563417 37.060943045433014, 114.823…
505	MULTIPOLYGON (((114.267019084776 37.025170835000004, 114.26902558272991 37.025907683777774, 114.270103270344 37.024656804072, 114.26989872782477 37.02378834154039, 114.2680137490537 37.02320120929023, 114.26721506220468 37.024338734885724, 114.267019084776 37.025170835000004)))
506	MULTIPOLYGON (((114.34823597139999 37.023114711288, 114.34537571745727 37.023852658154304, 114.3424884505367 37.02498770520711, 114.341553569336 37.026198896856, 114.34176352386298 37.027531035113014, 114.34318819960913 37.031979642740815, 114.344123723976 37.033395329848005, 114.3449558084033 37.03319936810629, 114.34589839191071 37.032537534462115, 114.34894597975669 37.03153516787772, 114.3513…
507	MULTIPOLYGON (((114.47725773432799 37.02414277314401, 114.47725773432799 37.031339206136, 114.48610054714041 37.0316185598581, 114.48651029103199 37.03288129892, 114.4891615787274 37.031129251609016, 114.49246870764101 37.03154916066299, 114.493706724024 37.032367267992, 114.493706724024 37.031339206136, 114.494220754952 37.031339206136, 114.494220754952 37.02774098964, 114.494220754952 37.027226…
508	MULTIPOLYGON (((114.64637390963999 37.02568486592801, 114.64873410975301 37.02547491140101, 114.64997212613599 37.025170835000004, 114.64958481462439 37.0228907953497, 114.64665043970588 37.02342220745044, 114.64637390963999 37.02568486592801)))
509	MULTIPOLYGON (((114.33898341469599 37.02260068036001, 114.33820722297487 37.02285255049489, 114.32550193081816 37.02939772286656, 114.32090467337731 37.03121098076963, 114.3087468097269 37.03417481583471, 114.30234344764543 37.03636656916718, 114.30197318788 37.037507577272, 114.30210394669348 37.03840487247103, 114.30441258370651 37.04072252949698, 114.30454334251999 37.041619824696006, 114.3098…
510	MULTIPOLYGON (((114.39655487863199 37.02260068036001, 114.39604084770399 37.02260068036001, 114.39524040391333 37.02334232935335, 114.39247427184465 37.026327749701544, 114.39124235769648 37.02893806300779, 114.38826492202061 37.032820778555006, 114.38061653147653 37.039445107422736, 114.37864969804902 37.04156786942154, 114.375479610584 37.04830222676, 114.37588913485787 37.048895351436144, 114.…
511	MULTIPOLYGON (((114.53380113640799 37.02260068036001, 114.5304501467011 37.02284790714911, 114.51309168871036 37.02385115220432, 114.51023518395563 37.02444879473041, 114.50811427302034 37.02557104120835, 114.50165666536546 37.027476444426085, 114.494220754952 37.02774098964, 114.494220754952 37.031339206136, 114.507889635481 37.03154916066299, 114.50912765186399 37.032367267992, 114.510218336140…
512	MULTIPOLYGON (((114.53380113640799 37.02260068036001, 114.53362845414311 37.03322264758313, 114.53328710548 37.033909360776, 114.53397381867286 37.035278771295125, 114.53431516733599 37.03545145356, 114.53481501723498 37.03472746810502, 114.537703429305 37.03514737715899, 114.538941445688 37.035965484488, 114.53941092559562 37.035203536543825, 114.5489039950617 37.03204919880572, 114.550764157031…
513	MULTIPOLYGON (((114.86021077568799 37.02260068036001, 114.85301346422517 37.022882575372705, 114.82461714582396 37.0248618956355, 114.8237145798 37.025170835000004, 114.823440371407 37.02717704274481, 114.8221529096662 37.032090643804246, 114.82113557770383 37.03636148658598, 114.82337279190145 37.05768853064699, 114.8237145798 37.060638969032006, 114.8239618065891 37.0609057731709, 114.834299086…
514	MULTIPOLYGON (((114.433565105448 37.022086649432005, 114.433355150921 37.024446849545015, 114.43305107452 37.02568486592801, 114.43305107452 37.026712927784004, 114.433565105448 37.026712927784004, 114.43389037495764 37.0263354049473, 114.43770780129825 37.027168038418864, 114.44115225402604 37.02613100361088, 114.44903604337706 37.023139245723165, 114.449500064216 37.02260068036001, 114.44847200…
515	MULTIPOLYGON (((114.46697711576799 37.021572618504, 114.46760148890631 37.022297325560025, 114.47057533226399 37.02260068036001, 114.47029183717943 37.02084712709903, 114.46784382135796 37.02036337204051, 114.46697711576799 37.021572618504)))
516	MULTIPOLYGON (((114.634551198296 37.020544556648005, 114.62581267252 37.020544556648005, 114.62581267252 37.026198896856, 114.62649938571286 37.02585754819288, 114.635579260152 37.02568486592801, 114.63540657788712 37.02225933169688, 114.634551198296 37.020544556648005)))
517	MULTIPOLYGON (((114.66487902304799 37.020544556648005, 114.660766775624 37.020544556648005, 114.660766775624 37.02568486592801, 114.663641006665 37.02547491140101, 114.66487902304799 37.025170835000004, 114.66487902304799 37.020544556648005)))
518	MULTIPOLYGON (((114.67567367253599 37.020544556648005, 114.66487902304799 37.020544556648005, 114.66487902304799 37.025170835000004, 114.66537887294697 37.025894820454994, 114.67443565615301 37.02547491140101, 114.67567367253599 37.025170835000004, 114.67567367253599 37.020544556648005)))
519	MULTIPOLYGON (((114.44847200235999 37.021058587576, 114.449500064216 37.02260068036001, 114.45114076535 37.0223938004809, 114.45155618792799 37.021572618504, 114.45138083887669 37.02070396772864, 114.45000201617016 37.02003058846792, 114.44864468462487 37.02071723891288, 114.44847200235999 37.021058587576)))
520	MULTIPOLYGON (((114.459780682776 37.02003052572, 114.4548642894343 37.0202544416583, 114.45155618792799 37.021572618504, 114.45114076535 37.0223938004809, 114.449500064216 37.02260068036001, 114.44903604337706 37.023139245723165, 114.44115225402604 37.02613100361088, 114.43770780129825 37.027168038418864, 114.43389037495764 37.0263354049473, 114.433565105448 37.026712927784004, 114.433565105448 3…
521	MULTIPOLYGON (((114.46029471370399 37.020544556648005, 114.46001859149956 37.023866650939574, 114.459780682776 37.031339206136, 114.47725773432799 37.031339206136, 114.47725773432799 37.02414277314401, 114.47530012484414 37.02337320132803, 114.4707992482023 37.0228907953497, 114.47057533226399 37.02260068036001, 114.46760148890631 37.022297325560025, 114.46697711576799 37.021572618504, 114.465110…
522	MULTIPOLYGON (((114.68081398181599 37.02003052572, 114.679575965433 37.02033460212102, 114.67567367253599 37.020544556648005, 114.67567367253599 37.025170835000004, 114.67636038572887 37.02551218366313, 114.683384136456 37.02568486592801, 114.68290897786197 37.02288768932786, 114.68184204367199 37.020544556648005, 114.68081398181599 37.020544556648005, 114.68081398181599 37.02003052572)))
523	MULTIPOLYGON (((114.39655487863199 37.02260068036001, 114.3974996269425 37.02472890142751, 114.39839831828266 37.02771381979237, 114.398096971416 37.031339206136, 114.40614878399911 37.03151188840088, 114.40683549719199 37.031853237064006, 114.4070571698923 37.03149347188753, 114.40914863636799 37.03084202302345, 114.4101156601887 37.031143244394286, 114.433565105448 37.031339206136, 114.43356510…
524	MULTIPOLYGON (((114.57492361064799 37.019002463864005, 114.56567105394399 37.019002463864005, 114.56537193462835 37.02663941860039, 114.564642992088 37.028769051496006, 114.56538680588444 37.03211025252801, 114.564642992088 37.03545145356, 114.56485294661498 37.03678359181701, 114.565157023016 37.038021608200005, 114.56597513034501 37.03781165367302, 114.56750868941242 37.03716754631512, 114.5746…
525	MULTIPOLYGON (((114.56567105394399 37.018488432936, 114.56053074466399 37.018488432936, 114.56053074466399 37.019516494792, 114.56024530439404 37.02180120916205, 114.56001671373599 37.028769051496006, 114.5603258727182 37.02912787545374, 114.564642992088 37.028769051496006, 114.56537193462835 37.02663941860039, 114.56567105394399 37.019002463864005, 114.56567105394399 37.018488432936)))
526	MULTIPOLYGON (((114.33898341469599 37.022086649432005, 114.33898341469599 37.02260068036001, 114.34124949293498 37.025988942329015, 114.341553569336 37.026198896856, 114.3424884505367 37.02498770520711, 114.34537571745727 37.023852658154304, 114.34823597139999 37.023114711288, 114.34806328913511 37.02225933169688, 114.34617984768799 37.018488432936, 114.34520305087938 37.0181297344741, 114.342402…
527	MULTIPOLYGON (((114.55127818796 37.017974402008, 114.551068233433 37.02341878768902, 114.55025012610399 37.024656804072, 114.551068233433 37.025894820454994, 114.55127818796 37.026712927784004, 114.55312435714501 37.02692288231099, 114.55803930728463 37.02925475173992, 114.56001671373599 37.028769051496006, 114.56024530439404 37.02180120916205, 114.56053074466399 37.019516494792, 114.560016713735…
528	MULTIPOLYGON (((114.61398996117599 37.017974402008, 114.61276982794907 37.01939062247248, 114.60680086969016 37.02367665024988, 114.60179198592026 37.0259116996444, 114.599597095192 37.026198896856, 114.59883539823947 37.02749454719985, 114.59783513371028 37.02745489051693, 114.58805009819096 37.031474145529394, 114.586746321992 37.03288129892, 114.5870401704827 37.03431596727179, 114.58674632199…
529	MULTIPOLYGON (((114.66487902304799 37.016432309224, 114.660766775624 37.016432309224, 114.660766775624 37.020544556648005, 114.66487902304799 37.020544556648005, 114.66487902304799 37.016432309224)))
530	MULTIPOLYGON (((114.68081398181599 37.016432309224, 114.67567367253599 37.016432309224, 114.67567367253599 37.020544556648005, 114.679575965433 37.02033460212102, 114.68081398181599 37.02003052572, 114.68081398181599 37.016432309224)))
531	MULTIPOLYGON (((114.6823560746 37.016432309224, 114.68081398181599 37.016432309224, 114.68081398181599 37.02003052572, 114.68081398181599 37.020544556648005, 114.68184204367199 37.020544556648005, 114.68295315239484 37.01886316349045, 114.6823560746 37.016432309224)))
532	MULTIPOLYGON (((114.34617984768799 37.017460371080006, 114.34617984768799 37.018488432936, 114.34806328913511 37.02225933169688, 114.34823597139999 37.023114711288, 114.35006816348671 37.02333862722631, 114.35183418789599 37.023628742216005, 114.3521447743933 37.02278299442999, 114.35104401907658 37.01773649328443, 114.35080612604 37.016432309224, 114.34912652119804 37.01601977305016, 114.3473918…
533	MULTIPOLYGON (((114.66899127047199 37.015918278296006, 114.667753254089 37.016222354697014, 114.66487902304799 37.016432309224, 114.66487902304799 37.020544556648005, 114.67567367253599 37.020544556648005, 114.67567367253599 37.016432309224, 114.66967798366487 37.016259626959126, 114.66899127047199 37.015918278296006)))
534	MULTIPOLYGON (((114.599597095192 37.015918278296006, 114.599597095192 37.026198896856, 114.60179198592026 37.0259116996444, 114.60680086969016 37.02367665024988, 114.61276982794907 37.01939062247248, 114.61398996117599 37.017974402008, 114.61331382100697 37.017189613822396, 114.60620128197868 37.01668606179637, 114.60008499161297 37.01535197835396, 114.599597095192 37.015918278296006)))
535	MULTIPOLYGON (((114.624784610664 37.013862154584004, 114.62256681694637 37.01413956312071, 114.6194006512261 37.01600072905765, 114.619130270456 37.016946340152, 114.61965308609223 37.01898354536733, 114.62139634869499 37.02033460212102, 114.62581267252 37.020544556648005, 114.62563999025512 37.01557692963288, 114.624784610664 37.013862154584004)))
536	MULTIPOLYGON (((114.590344538488 37.013348123656, 114.59007365573456 37.01870955659204, 114.57819911461192 37.019249690653105, 114.577493765288 37.018488432936, 114.57585755062996 37.01890834198998, 114.57543764157599 37.019516494792, 114.57568019364535 37.031096654066644, 114.57595167250399 37.034937422632005, 114.57897718877052 37.034541546029864, 114.58574630845445 37.03251406674152, 114.58674…
537	MULTIPOLYGON (((114.58520422920799 37.012320061800004, 114.5823020439704 37.01301935595004, 114.57909782163905 37.01238616672953, 114.578007796216 37.012834092728006, 114.57770371981498 37.01407210911099, 114.577493765288 37.018488432936, 114.57819911461192 37.019249690653105, 114.59007365573456 37.01870955659204, 114.590344538488 37.013348123656, 114.589106522105 37.01253001632699, 114.585204229…
538	MULTIPOLYGON (((114.46029471370399 37.011806030872, 114.46008475917701 37.01570832376902, 114.459266651848 37.016946340152, 114.45960800051112 37.01763305334488, 114.459780682776 37.02003052572, 114.459780682776 37.020544556648005, 114.46029471370399 37.020544556648005, 114.46065225132945 37.02008135153198, 114.46511005152695 37.02083862475641, 114.46697711576799 37.021572618504, 114.467843821357…
539	MULTIPOLYGON (((114.344637754904 37.01129199994401, 114.34230549330059 37.011529908667576, 114.3358762163298 37.01269560807736, 114.334871167272 37.013862154584004, 114.33511371934135 37.015161695298644, 114.33743079594907 37.01942566718357, 114.33874086262664 37.02130113964536, 114.33898341469599 37.022086649432005, 114.3424028310053 37.02011520403266, 114.34520305087938 37.0181297344741, 114.34…
540	MULTIPOLYGON (((114.35491837346399 37.012834092728006, 114.35641808003072 37.01353476733219, 114.3577432218951 37.01297502454737, 114.35800255903199 37.011806030872, 114.35534943596004 37.01115436239022, 114.35491837346399 37.012834092728006)))
541	MULTIPOLYGON (((114.557960590024 37.01129199994401, 114.55127818796 37.01129199994401, 114.55127818796 37.017974402008, 114.55408625132357 37.018250524212434, 114.557960590024 37.018488432936, 114.557960590024 37.01129199994401)))
542	MULTIPOLYGON (((114.561044775592 37.01129199994401, 114.557960590024 37.01129199994401, 114.557960590024 37.018488432936, 114.56001671373599 37.018488432936, 114.56001671373599 37.019516494792, 114.56053074466399 37.019516494792, 114.56053074466399 37.018488432936, 114.56567105394399 37.018488432936, 114.565461099417 37.01304404725499, 114.565157023016 37.011806030872, 114.5628107843143 37.011582…
543	MULTIPOLYGON (((114.63043895087199 37.01129199994401, 114.62906954035287 37.01146468220888, 114.62769611396712 37.01214737953513, 114.62581267252 37.012320061800004, 114.624784610664 37.013862154584004, 114.62563999025512 37.01557692963288, 114.62581267252 37.020544556648005, 114.634551198296 37.020544556648005, 114.63535066949395 37.01928790413396, 114.63580785081004 37.014604776170046, 114.6360…
544	MULTIPOLYGON (((114.663850961192 37.01129199994401, 114.660766775624 37.01129199994401, 114.660766775624 37.016432309224, 114.66487902304799 37.016432309224, 114.66465043238995 37.01409074524205, 114.663850961192 37.01129199994401)))
545	MULTIPOLYGON (((114.43767735287199 37.010777969016004, 114.43594618493006 37.011072037124414, 114.434079136376 37.011806030872, 114.43378903707327 37.01357203959431, 114.433565105448 37.022086649432005, 114.43885544499518 37.02182464550868, 114.44742963397914 37.02068457862259, 114.44847200235999 37.021058587576, 114.44864468462487 37.02071723891288, 114.45000201617016 37.02003058846792, 114.4513…
546	MULTIPOLYGON (((114.53380113640799 37.010777969016004, 114.53380113640799 37.02260068036001, 114.53983758005057 37.02284282456791, 114.54626133520475 37.02343303146595, 114.54894594204356 37.02441889534843, 114.55025012610399 37.024656804072, 114.551068233433 37.02341878768902, 114.55127818796 37.017974402008, 114.55127818796 37.01129199994401, 114.54640468281889 37.011025195805104, 114.533801136…
547	MULTIPOLYGON (((114.657168559128 37.010777969016004, 114.65177559536416 37.01195427282359, 114.64997212613599 37.01129199994401, 114.64670186162304 37.01196180257351, 114.63609329107999 37.012320061800004, 114.63580785081004 37.014604776170046, 114.63535066949395 37.01928790413396, 114.634551198296 37.020544556648005, 114.63540657788712 37.02225933169688, 114.635579260152 37.02568486592801, 114.6…
548	MULTIPOLYGON (((114.66899127047199 37.010777969016004, 114.66436499212 37.010777969016004, 114.663850961192 37.010777969016004, 114.663850961192 37.01129199994401, 114.66465043238995 37.01409074524205, 114.66487902304799 37.016432309224, 114.667753254089 37.016222354697014, 114.66899127047199 37.015918278296006, 114.66899127047199 37.010777969016004)))
549	MULTIPOLYGON (((114.66899127047199 37.010777969016004, 114.66899127047199 37.015918278296006, 114.66967798366487 37.016259626959126, 114.67567367253599 37.016432309224, 114.67567367253599 37.01129199994401, 114.67498695934312 37.01095065128088, 114.66899127047199 37.010777969016004)))
550	MULTIPOLYGON (((114.68081398181599 37.010777969016004, 114.676187703464 37.010777969016004, 114.67567367253599 37.010777969016004, 114.67567367253599 37.01129199994401, 114.67567367253599 37.016432309224, 114.68081398181599 37.016432309224, 114.68081398181599 37.010777969016004)))
551	MULTIPOLYGON (((114.68081398181599 37.010777969016004, 114.68081398181599 37.016432309224, 114.6823560746 37.016432309224, 114.683174181929 37.01519429284102, 114.683384136456 37.01129199994401, 114.68269742326312 37.01095065128088, 114.68081398181599 37.010777969016004)))
552	MULTIPOLYGON (((114.57440957972 37.010777969016004, 114.5738224788438 37.01220667631576, 114.57470901277522 37.01664690709678, 114.57492361064799 37.019002463864005, 114.57492361064799 37.019516494792, 114.57543764157599 37.019516494792, 114.57585755062996 37.01890834198998, 114.577493765288 37.018488432936, 114.57770371981498 37.01407210911099, 114.578007796216 37.012834092728006, 114.5777978416…
553	MULTIPOLYGON (((114.69674894058399 37.010263938088, 114.695510924201 37.01056801448902, 114.69058056944799 37.010777969016004, 114.68389816738399 37.010777969016004, 114.683384136456 37.010777969016004, 114.683384136456 37.01129199994401, 114.683174181929 37.01519429284102, 114.6823560746 37.016432309224, 114.68295315239484 37.01886316349045, 114.68184204367199 37.020544556648005, 114.68290897786…
554	MULTIPOLYGON (((114.52043633228 37.00974990716001, 114.51806828867748 37.01028781367005, 114.51221183743199 37.00955937311302, 114.50701954150357 37.01020520603861, 114.50552943536799 37.010777969016004, 114.50491892951912 37.01148661260552, 114.5013206502752 37.01356118420483, 114.49954915111024 37.01435165107684, 114.49730494052 37.013862154584004, 114.49628089453061 37.01438020137863, 114.4957…
555	MULTIPOLYGON (((114.573895548792 37.00974990716001, 114.5658949698823 37.009973823098306, 114.565157023016 37.011806030872, 114.565461099417 37.01304404725499, 114.56567105394399 37.018488432936, 114.56567105394399 37.019002463864005, 114.57492361064799 37.019002463864005, 114.57470901277522 37.01664690709678, 114.5738224788438 37.01220667631576, 114.57440957972 37.010777969016004, 114.5738955487…
556	MULTIPOLYGON (((114.43767735287199 37.010263938088, 114.43767735287199 37.010777969016004, 114.43812520043558 37.011358167621445, 114.44015594261555 37.01292564193747, 114.44257059223268 37.01605397066439, 114.44663979458629 37.016722424213704, 114.459266651848 37.016946340152, 114.46008475917701 37.01570832376902, 114.46029471370399 37.011806030872, 114.45427022353941 37.01100028488245, 114.4536…
557	MULTIPOLYGON (((114.49884703330399 37.009235876232005, 114.49850568464086 37.00940855849688, 114.49747843850777 37.01145345033191, 114.49730494052 37.013862154584004, 114.49954915111024 37.01435165107684, 114.5013206502752 37.01356118420483, 114.50491892951912 37.01148661260552, 114.50552943536799 37.010777969016004, 114.5047166929858 37.009834616846625, 114.49884703330399 37.009235876232005)))
558	MULTIPOLYGON (((114.43459316730399 37.008721845304, 114.43345490442049 37.008951628172454, 114.43305107452 37.00974990716001, 114.433869181849 37.01098792354299, 114.434079136376 37.011806030872, 114.43594618493006 37.011072037124414, 114.43767735287199 37.010777969016004, 114.43767735287199 37.010263938088, 114.43733600420887 37.01009125582313, 114.43674295796762 37.00891893650821, 114.434593167…
559	MULTIPOLYGON (((114.635579260152 37.008721845304, 114.63369581870487 37.00889452756888, 114.63096280184885 37.010256471085995, 114.63043895087199 37.01129199994401, 114.63113200160439 37.01203998647687, 114.63609329107999 37.012320061800004, 114.63588333655301 37.009959861686994, 114.635579260152 37.008721845304)))
560	MULTIPOLYGON (((114.356974497176 37.00820781437601, 114.35376316864317 37.00846486121396, 114.34726218649135 37.01032125830928, 114.344637754904 37.010777969016004, 114.344637754904 37.01129199994401, 114.34617984768799 37.017460371080006, 114.34739188643375 37.01714932966031, 114.34912652119804 37.01601977305016, 114.35080612604 37.016432309224, 114.35108290709753 37.015438382234315, 114.3536002…
561	MULTIPOLYGON (((114.35800255903199 37.010263938088, 114.35800255903199 37.011806030872, 114.3577432218951 37.01297502454737, 114.35641808003072 37.01353476733219, 114.35491837346399 37.012834092728006, 114.35360021230527 37.01357203959431, 114.35108290709753 37.015438382234315, 114.35080612604 37.016432309224, 114.35104401907658 37.01773649328443, 114.3521447743933 37.02278299442999, 114.35183418…
562	MULTIPOLYGON (((114.55693252816799 37.00717975252, 114.55127818796 37.00717975252, 114.55127818796 37.01129199994401, 114.557960590024 37.01129199994401, 114.55778790775912 37.00889452756888, 114.55693252816799 37.00717975252)))
563	MULTIPOLYGON (((114.57697973436 37.010777969016004, 114.577797841689 37.01201598539899, 114.578007796216 37.012834092728006, 114.57909782163905 37.01238616672953, 114.5823020439704 37.01301935595004, 114.58520422920799 37.012320061800004, 114.58485415858455 37.00747717764192, 114.57826572152477 37.00708450118349, 114.57722228642935 37.00999245922936, 114.57697973436 37.010777969016004)))
564	MULTIPOLYGON (((114.676187703464 37.00717975252, 114.6695053014 37.00717975252, 114.66916395273687 37.00786646571288, 114.66899127047199 37.010777969016004, 114.67498695934312 37.01095065128088, 114.67567367253599 37.01129199994401, 114.67567367253599 37.010777969016004, 114.676187703464 37.010777969016004, 114.676187703464 37.00717975252)))
565	MULTIPOLYGON (((114.676187703464 37.00717975252, 114.676187703464 37.010777969016004, 114.68081398181599 37.010777969016004, 114.68081398181599 37.007693783448005, 114.68012726862312 37.00735243478488, 114.676187703464 37.00717975252)))
566	MULTIPOLYGON (((114.68132801274399 37.00717975252, 114.68081398181599 37.00717975252, 114.68081398181599 37.007693783448005, 114.68081398181599 37.010777969016004, 114.68269742326312 37.01095065128088, 114.683384136456 37.01129199994401, 114.683384136456 37.010777969016004, 114.68389816738399 37.010777969016004, 114.68389816738399 37.007693783448005, 114.68321145419112 37.00735243478488, 114.6813…
567	MULTIPOLYGON (((114.68441219831199 37.00717975252, 114.68389816738399 37.00717975252, 114.68389816738399 37.007693783448005, 114.68389816738399 37.010777969016004, 114.69058056944799 37.010777969016004, 114.69058056944799 37.007693783448005, 114.68989385625511 37.00735243478488, 114.68441219831199 37.00717975252)))
568	MULTIPOLYGON (((114.53380113640799 37.006665721592, 114.52095036320799 37.006665721592, 114.52060901454487 37.00735243478488, 114.52043633228 37.00974990716001, 114.52117895386604 37.010035347429955, 114.53151642203795 37.01049252874605, 114.53380113640799 37.010777969016004, 114.53380113640799 37.006665721592)))
569	MULTIPOLYGON (((114.53380113640799 37.006665721592, 114.53380113640799 37.010777969016004, 114.54640468281889 37.011025195805104, 114.55127818796 37.01129199994401, 114.55127818796 37.00717975252, 114.54330556324688 37.00692788238511, 114.53380113640799 37.006665721592)))
570	MULTIPOLYGON (((114.59445678591199 37.013348123656, 114.59487669496598 37.013956276458025, 114.59877384253387 37.0149564154914, 114.59929301879099 37.01570832376902, 114.599597095192 37.015918278296006, 114.60008499161297 37.01535197835396, 114.60620128197868 37.01668606179637, 114.61331382100697 37.017189613822396, 114.61398996117599 37.017974402008, 114.614808068505 37.017764447481014, 114.6158…
571	MULTIPOLYGON (((114.696234909656 37.006665721592, 114.69100872985292 37.00684737680887, 114.69058056944799 37.007693783448005, 114.69058056944799 37.010777969016004, 114.695510924201 37.01056801448902, 114.69674894058399 37.010263938088, 114.69674894058399 37.00717975252, 114.696234909656 37.00717975252, 114.696234909656 37.006665721592)))
572	MULTIPOLYGON (((114.70034715707999 37.006665721592, 114.69674894058399 37.006665721592, 114.69674894058399 37.00717975252, 114.69674894058399 37.010263938088, 114.69674894058399 37.010777969016004, 114.70034715707999 37.010777969016004, 114.70034715707999 37.006665721592)))
573	MULTIPOLYGON (((114.70343134264799 37.006665721592, 114.70034715707999 37.006665721592, 114.70034715707999 37.010777969016004, 114.70034715707999 37.01129199994401, 114.704459404504 37.01129199994401, 114.70428672223912 37.00838049664088, 114.70343134264799 37.006665721592)))
574	MULTIPOLYGON (((114.643803755 37.005123628808, 114.64020553850399 37.006151690664005, 114.6381451479337 37.00668043597831, 114.63604406533987 37.00804862291307, 114.635579260152 37.008721845304, 114.63588333655301 37.009959861686994, 114.63609329107999 37.012320061800004, 114.64670186162304 37.01196180257351, 114.64997212613599 37.01129199994401, 114.65042930745209 37.007636933836096, 114.6510001…
575	MULTIPOLYGON (((114.651000187992 37.006151690664005, 114.65042930745209 37.007636933836096, 114.64997212613599 37.01129199994401, 114.65177559536416 37.01195427282359, 114.657168559128 37.010777969016004, 114.657168559128 37.006151690664005, 114.65682721046487 37.00597900839913, 114.65648184593512 37.005296311072875, 114.65160761919299 37.004950946543126, 114.651000187992 37.006151690664005)))
576	MULTIPOLYGON (((114.657168559128 37.006151690664005, 114.657168559128 37.010777969016004, 114.657168559128 37.01129199994401, 114.660766775624 37.01129199994401, 114.66054285968569 37.00688963753031, 114.660252744696 37.005123628808, 114.65880063242356 37.004445166966086, 114.65743275922837 37.00496079796594, 114.657168559128 37.006151690664005)))
577	MULTIPOLYGON (((114.663850961192 37.004609597880005, 114.660766775624 37.004609597880005, 114.660252744696 37.004609597880005, 114.660252744696 37.005123628808, 114.66054285968569 37.00688963753031, 114.660766775624 37.01129199994401, 114.663850961192 37.01129199994401, 114.663850961192 37.010777969016004, 114.66436499212 37.010777969016004, 114.66436499212 37.005123628808, 114.663850961192 37.00…
578	MULTIPOLYGON (((114.66436499212 37.005123628808, 114.66436499212 37.010777969016004, 114.66899127047199 37.010777969016004, 114.66916395273687 37.00786646571288, 114.6695053014 37.00717975252, 114.66916395273687 37.006493039327125, 114.66899127047199 37.005123628808, 114.66830455727911 37.00478228014488, 114.66471239595701 37.00443691561513, 114.66436499212 37.005123628808)))
579	MULTIPOLYGON (((114.33281504355999 37.006151690664005, 114.33319521749615 37.01141128373235, 114.33459968841335 37.013619602514645, 114.334871167272 37.013862154584004, 114.3358762163298 37.01269560807736, 114.34230549330059 37.011529908667576, 114.344637754904 37.01129199994401, 114.344637754904 37.010777969016004, 114.34384758608459 37.00642781286843, 114.343609693048 37.004609597880005, 114.34…
580	MULTIPOLYGON (((114.459780682776 37.004095566952, 114.45858147597906 37.00443845293907, 114.45397433574145 37.00736950221803, 114.45361231163999 37.010263938088, 114.45427022353941 37.01100028488245, 114.46029471370399 37.011806030872, 114.46065196896383 37.006075106832505, 114.459780682776 37.004095566952)))
581	MULTIPOLYGON (((114.676187703464 37.004095566952, 114.66899127047199 37.004095566952, 114.66899127047199 37.005123628808, 114.66916395273687 37.006493039327125, 114.6695053014 37.00717975252, 114.676187703464 37.00717975252, 114.676187703464 37.004095566952)))
582	MULTIPOLYGON (((114.68132801274399 37.004095566952, 114.676187703464 37.004095566952, 114.676187703464 37.00717975252, 114.68012726862312 37.00735243478488, 114.68081398181599 37.007693783448005, 114.68081398181599 37.00717975252, 114.68132801274399 37.00717975252, 114.68132801274399 37.004095566952)))
583	MULTIPOLYGON (((114.68441219831199 37.004095566952, 114.68132801274399 37.004095566952, 114.68132801274399 37.00717975252, 114.68321145419112 37.00735243478488, 114.68389816738399 37.007693783448005, 114.68389816738399 37.00717975252, 114.68441219831199 37.00717975252, 114.68441219831199 37.004095566952)))
584	MULTIPOLYGON (((114.68801041480799 37.003581536024, 114.686772398425 37.003885612425016, 114.68441219831199 37.004095566952, 114.68441219831199 37.00717975252, 114.68989385625511 37.00735243478488, 114.69058056944799 37.007693783448005, 114.69100872985292 37.00684737680887, 114.696234909656 37.006665721592, 114.696234909656 37.004609597880005, 114.6946807065242 37.00363019703288, 114.688568369277…
585	MULTIPOLYGON (((114.696234909656 37.004609597880005, 114.696234909656 37.006665721592, 114.696234909656 37.00717975252, 114.69674894058399 37.00717975252, 114.69674894058399 37.006665721592, 114.70034715707999 37.006665721592, 114.70034715707999 37.004609597880005, 114.699109140697 37.003791490550995, 114.69708969314192 37.003371581497014, 114.696234909656 37.004609597880005)))
586	MULTIPOLYGON (((114.638149414792 37.003067505096006, 114.63497879396968 37.00375908125237, 114.6309529818 37.004095566952, 114.62798252682977 37.00523735940578, 114.624784610664 37.006151690664005, 114.62427057973599 37.00717975252, 114.62444326200087 37.00803513211113, 114.62512595932712 37.00940855849688, 114.62547132385687 37.01163334860713, 114.62581267252 37.012320061800004, 114.627696113967…
587	MULTIPOLYGON (((114.64328972407199 37.003067505096006, 114.64020553850399 37.003067505096006, 114.63969150757599 37.003067505096006, 114.63969150757599 37.003581536024, 114.63990146210298 37.00491367428101, 114.64020553850399 37.006151690664005, 114.643803755 37.005123628808, 114.64328972407199 37.003067505096006)))
588	MULTIPOLYGON (((114.70086118800799 37.003581536024, 114.70034715707999 37.003581536024, 114.70034715707999 37.004609597880005, 114.70034715707999 37.006665721592, 114.70343134264799 37.006665721592, 114.704249449977 37.005427705209016, 114.704459404504 37.003581536024, 114.70313165860111 37.00302386392041, 114.70086118800799 37.003581536024)))
589	MULTIPOLYGON (((114.73478722925599 37.002553474168, 114.73424257734497 37.003233598829695, 114.72839221264735 37.00676040819727, 114.7239942112138 37.00838633219707, 114.70977672565508 37.01042902785504, 114.709085682856 37.01129199994401, 114.7101878500008 37.012439125970644, 114.7170583075691 37.01411402471889, 114.72179175936166 37.017091727073414, 114.72355961914748 37.019788099146474, 114.72…
590	MULTIPOLYGON (((114.557960590024 37.001525412312006, 114.55127818796 37.001525412312006, 114.55127818796 37.00717975252, 114.55693252816799 37.00717975252, 114.557750635497 37.00594173613702, 114.557960590024 37.001525412312006)))
591	MULTIPOLYGON (((114.557960590024 37.001525412312006, 114.557750635497 37.00594173613702, 114.55693252816799 37.00717975252, 114.55778790775912 37.00889452756888, 114.557960590024 37.01129199994401, 114.561044775592 37.01129199994401, 114.56076394729386 37.00182999069634, 114.557960590024 37.001525412312006)))
592	MULTIPOLYGON (((114.357488528104 37.00203944324, 114.35725993744595 37.00592310000596, 114.356974497176 37.00820781437601, 114.35779260450501 37.00944583075899, 114.35800255903199 37.010263938088, 114.35921459777775 37.00995289666832, 114.36184092748957 37.00824267084335, 114.36374934260726 37.007814855551956, 114.36468496109599 37.00820781437601, 114.36489491562298 37.00738970704699, 114.3657130…
593	MULTIPOLYGON (((114.395012785848 37.001011381384004, 114.39449875492 37.001011381384004, 114.39449875492 37.001525412312006, 114.3929891498695 37.005532431480844, 114.39165246238859 37.00741766124358, 114.39104030940692 37.00945088196623, 114.39172474798784 37.0170481800197, 114.3958029546674 37.02181052722758, 114.39604084770399 37.02260068036001, 114.39655487863199 37.02260068036001, 114.398019…
594	MULTIPOLYGON (((114.352862249752 37.000497350456, 114.35178436605068 37.00170374188932, 114.34474207331436 37.00334221547232, 114.343609693048 37.004609597880005, 114.34384758608459 37.00642781286843, 114.344637754904 37.010777969016004, 114.34726218649135 37.01032125830928, 114.35376316864317 37.00846486121396, 114.356974497176 37.00820781437601, 114.35725993744595 37.00592310000596, 114.3574885…
595	MULTIPOLYGON (((114.643803755 37.002553474168, 114.64328972407199 37.002553474168, 114.64328972407199 37.003067505096006, 114.643803755 37.005123628808, 114.64412094571546 37.005505481250914, 114.64988807530248 37.004917658773685, 114.65071939106782 37.005918456660176, 114.651000187992 37.006151690664005, 114.65160761919299 37.004950946543126, 114.65648184593512 37.005296311072875, 114.6568272104…
596	MULTIPOLYGON (((114.6695053014 37.000497350456, 114.66916395273687 37.00118406364888, 114.66899127047199 37.004095566952, 114.676187703464 37.004095566952, 114.676187703464 37.001011381384004, 114.67550099027112 37.000670032720876, 114.6695053014 37.000497350456)))
597	MULTIPOLYGON (((114.676701734392 37.000497350456, 114.676187703464 37.000497350456, 114.676187703464 37.001011381384004, 114.676187703464 37.004095566952, 114.68132801274399 37.004095566952, 114.68132801274399 37.001011381384004, 114.68064129955111 37.000670032720876, 114.676701734392 37.000497350456)))
598	MULTIPOLYGON (((114.660766775624 36.999983319528006, 114.660766775624 37.001011381384004, 114.660766775624 37.004609597880005, 114.663850961192 37.004609597880005, 114.66362704525369 37.00226335917831, 114.663336930264 37.000497350456, 114.66265021707112 37.00015600179288, 114.660766775624 36.999983319528006)))
599	MULTIPOLYGON (((114.75226428080799 37.003581536024, 114.7525068642513 37.004367045810646, 114.75304975922067 37.00588021180536, 114.7540716717809 37.01243780826441, 114.75993540178465 37.01933079233456, 114.76191252587039 37.02205508723025, 114.76333062877234 37.028662223168986, 114.76526797067932 37.032227371513244, 114.76866388789409 37.04036759591004, 114.77011650214985 37.04713536651378, 114.…
600	MULTIPOLYGON (((114.36417093016799 37.00203944324, 114.36434361243286 37.00289482283113, 114.36554034068712 37.005296311072875, 114.365713022952 37.006151690664005, 114.3669985395074 37.00582179349555, 114.37277810886879 37.00194610571493, 114.373423486872 37.001011381384004, 114.37308042832815 36.99981151573395, 114.37154602216387 36.99962063657343, 114.36528341934499 37.00053214417544, 114.3643…
601	MULTIPOLYGON (((114.68441219831199 36.999469288600004, 114.68184204367199 36.999469288600004, 114.68150069500886 37.00015600179288, 114.68132801274399 37.001011381384004, 114.68132801274399 37.004095566952, 114.68441219831199 37.004095566952, 114.68462215283898 37.00122133591099, 114.68492622923999 36.999983319528006, 114.68441219831199 36.999983319528006, 114.68441219831199 36.999469288600004)))
602	MULTIPOLYGON (((114.68801041480799 36.999469288600004, 114.68492622923999 36.999469288600004, 114.68492622923999 36.999983319528006, 114.68462215283898 37.00122133591099, 114.68441219831199 37.004095566952, 114.686772398425 37.003885612425016, 114.68801041480799 37.003581536024, 114.68801041480799 36.999469288600004)))
603	MULTIPOLYGON (((114.69058056944799 36.999469288600004, 114.68801041480799 36.999469288600004, 114.68801041480799 37.003581536024, 114.6885683692772 37.00425322109099, 114.6946807065242 37.00363019703288, 114.696234909656 37.004609597880005, 114.69708969314192 37.003371581497014, 114.699109140697 37.003791490550995, 114.70034715707999 37.004609597880005, 114.70034715707999 37.003581536024, 114.700…
604	MULTIPOLYGON (((114.38061991986399 36.998955257672, 114.37729018601364 36.999294912141394, 114.373423486872 37.001011381384004, 114.37277810886879 37.00194610571493, 114.3669985395074 37.00582179349555, 114.365713022952 37.006151690664005, 114.36489491562298 37.00738970704699, 114.36468496109599 37.00820781437601, 114.3653375080486 37.01119947814184, 114.36302998481108 37.0174830858256, 114.36364…
605	MULTIPOLYGON (((114.6309529818 36.998955257672, 114.62427057973599 36.998955257672, 114.62448053426299 37.00491367428101, 114.624784610664 37.006151690664005, 114.62798252682977 37.00523735940578, 114.6309529818 37.004095566952, 114.6309529818 36.998955257672)))
606	MULTIPOLYGON (((114.63712135293599 36.998955257672, 114.6309529818 36.998955257672, 114.6309529818 37.004095566952, 114.63497879396968 37.00375908125237, 114.638149414792 37.003067505096006, 114.63797673252712 37.000670032720876, 114.63712135293599 36.998955257672)))
607	MULTIPOLYGON (((114.70086118800799 36.998955257672, 114.70065123348101 36.99977336500101, 114.69983312615199 37.001011381384004, 114.70068850574312 37.00272615643288, 114.70086118800799 37.003581536024, 114.70313165860111 37.00302386392041, 114.704459404504 37.003581536024, 114.70469731322757 37.00279138289158, 114.70702955914399 36.999983319528006, 114.70660092812969 36.999136065792, 114.7008611…
608	MULTIPOLYGON (((114.663336930264 37.000497350456, 114.66362704525369 37.00226335917831, 114.663850961192 37.004609597880005, 114.663850961192 37.005123628808, 114.66436499212 37.005123628808, 114.66471239595701 37.00443691561513, 114.66830455727911 37.00478228014488, 114.66899127047199 37.005123628808, 114.66899127047199 37.004095566952, 114.66916395273687 37.00118406364888, 114.6695053014 37.000…
609	MULTIPOLYGON (((114.468005177624 36.997413164888, 114.46132277555999 36.997413164888, 114.46088655204785 37.00090458443095, 114.46132277555999 37.00203944324, 114.46299864690094 37.00177533726149, 114.46838292007841 36.99895108493559, 114.468005177624 36.997413164888)))
610	MULTIPOLYGON (((114.52043633228 36.99689913396001, 114.500389126088 36.99689913396001, 114.50008969303276 36.99762776276078, 114.49966049728722 37.00336693815123, 114.49906163117677 37.006366288536775, 114.49884703330399 37.009235876232005, 114.5047166929858 37.009834616846625, 114.50552943536799 37.010777969016004, 114.50701954150357 37.01020520603861, 114.51221183743199 37.00955937311302, 114.5…
611	MULTIPOLYGON (((114.53380113640799 36.99689913396001, 114.52043633228 36.99689913396001, 114.52060901454487 37.00597900839913, 114.52095036320799 37.006665721592, 114.53380113640799 37.006665721592, 114.53380113640799 36.99689913396001)))
612	MULTIPOLYGON (((114.55127818796 36.99689913396001, 114.53380113640799 36.99689913396001, 114.53380113640799 37.006665721592, 114.54330556324688 37.00692788238511, 114.55127818796 37.00717975252, 114.55127818796 37.001525412312006, 114.55127818796 36.99689913396001)))
613	MULTIPOLYGON (((114.55127818796 36.99689913396001, 114.55127818796 37.001525412312006, 114.557960590024 37.001525412312006, 114.557750635497 36.99865118127099, 114.557446559096 36.997413164888, 114.55675984590312 36.99707181622488, 114.55127818796 36.99689913396001)))
614	MULTIPOLYGON (((114.66847723954399 36.998955257672, 114.6695053014 37.000497350456, 114.67550099027112 37.000670032720876, 114.676187703464 37.001011381384004, 114.676187703464 37.000497350456, 114.676701734392 37.000497350456, 114.67647781845369 36.998151111754304, 114.676187703464 36.996385103032004, 114.67498266111087 36.99592189791598, 114.66969784338029 36.997430985296155, 114.66847723954399…
615	MULTIPOLYGON (((114.69674894058399 36.995871072104, 114.6954307637383 36.99917917361031, 114.6952068478 36.999983319528006, 114.69586940304521 37.000724874399474, 114.69983312615199 37.001011381384004, 114.70065123348101 36.99977336500101, 114.70086118800799 36.998955257672, 114.6993828157327 36.996200498663086, 114.69674894058399 36.995871072104)))
616	MULTIPOLYGON (((114.85712659011999 36.99535704117601, 114.85378024375888 36.99560891131089, 114.8471081323531 36.996133232897115, 114.83990140870289 36.99663697316689, 114.83334381224384 36.9971953041236, 114.829368920008 36.99711420244215, 114.82276633329316 36.997248922217835, 114.81981768322376 36.99649324906526, 114.79732701043419 36.99776913381556, 114.79698497154399 36.997413164888, 114.793…
617	MULTIPOLYGON (((114.38061991986399 36.998955257672, 114.38127525909886 36.99968871806231, 114.38446068842936 37.00025479838664, 114.39245311010997 37.00079141856441, 114.39449875492 37.001525412312006, 114.39449875492 37.001011381384004, 114.395012785848 37.001011381384004, 114.39525533791735 36.998683778813366, 114.397582940488 36.99535704117601, 114.39543594210663 36.99460453679318, 114.3819275…
618	MULTIPOLYGON (((114.557960590024 36.99535704117601, 114.557446559096 36.997413164888, 114.557750635497 36.99865118127099, 114.557960590024 37.001525412312006, 114.56076394729386 37.00182999069634, 114.561044775592 37.01129199994401, 114.5628107843143 37.0115821149337, 114.565157023016 37.011806030872, 114.5658949698823 37.009973823098306, 114.573895548792 37.00974990716001, 114.57366695813394 37.…
619	MULTIPOLYGON (((114.676187703464 36.996385103032004, 114.67647781845369 36.998151111754304, 114.676701734392 37.000497350456, 114.68064129955111 37.000670032720876, 114.68132801274399 37.001011381384004, 114.68150069500886 37.00015600179288, 114.68184204367199 36.999469288600004, 114.68126184506656 36.99799336349344, 114.68081398181599 36.99535704117601, 114.67969948470568 36.99488894172253, 114.…
620	MULTIPOLYGON (((114.6309529818 36.99432897932, 114.624784610664 36.99432897932, 114.62461192839912 36.99518435891113, 114.62392923107286 36.99655778529688, 114.62375654880799 36.997413164888, 114.62392923107286 36.99826854447913, 114.62427057973599 36.998955257672, 114.6309529818 36.998955257672, 114.6309529818 36.99432897932)))
621	MULTIPOLYGON (((114.638149414792 36.99432897932, 114.6309529818 36.99432897932, 114.6309529818 36.998955257672, 114.63712135293599 36.998955257672, 114.637939460265 36.99771724128902, 114.638149414792 36.99432897932)))
622	MULTIPOLYGON (((114.63917747664799 36.99432897932, 114.638149414792 36.99432897932, 114.637939460265 36.99771724128902, 114.63712135293599 36.998955257672, 114.63797673252712 37.000670032720876, 114.638149414792 37.003067505096006, 114.63900479438311 37.00324018736088, 114.63969150757599 37.003581536024, 114.63969150757599 37.003067505096006, 114.64020553850399 37.003067505096006, 114.64003285623…
623	MULTIPOLYGON (((114.68081398181599 36.99535704117601, 114.68126184506656 36.99799336349344, 114.68184204367199 36.999469288600004, 114.68441219831199 36.999469288600004, 114.6841882823737 36.996609018970304, 114.68389816738399 36.994843010248005, 114.68261836088894 36.99420684050148, 114.68099469581412 36.99499981729013, 114.68081398181599 36.99535704117601)))
624	MULTIPOLYGON (((114.68389816738399 36.99381494839201, 114.68389816738399 36.994843010248005, 114.6841882823737 36.996609018970304, 114.68441219831199 36.999469288600004, 114.68441219831199 36.999983319528006, 114.68492622923999 36.999983319528006, 114.68492622923999 36.999469288600004, 114.68801041480799 36.999469288600004, 114.68801041480799 36.994843010248005, 114.68749638387999 36.994843010248…
625	MULTIPOLYGON (((114.68801041480799 36.994843010248005, 114.68801041480799 36.999469288600004, 114.69058056944799 36.999469288600004, 114.69037061492101 36.995566995702994, 114.69006653851999 36.99432897932, 114.68971587179134 36.99416561512066, 114.68924130930252 36.99314699682602, 114.68822024383915 36.99373230938661, 114.68801041480799 36.994843010248005)))
626	MULTIPOLYGON (((114.69006653851999 36.99432897932, 114.69037061492101 36.995566995702994, 114.69058056944799 36.999469288600004, 114.69452013460712 36.99964197086488, 114.6952068478 36.999983319528006, 114.6954307637383 36.99917917361031, 114.69674894058399 36.995871072104, 114.69590915385 36.994654735126, 114.69438874047098 36.99360499386501, 114.69417878594399 36.993300917464005, 114.6927862528…
627	MULTIPOLYGON (((114.552306249816 36.990730762824, 114.55148814248697 36.99196877920699, 114.55127818796 36.99689913396001, 114.55675984590312 36.99707181622488, 114.557446559096 36.997413164888, 114.557960590024 36.99535704117601, 114.55650537172971 36.99347174866536, 114.5531103957337 36.99095467876231, 114.552306249816 36.990730762824)))
628	MULTIPOLYGON (((114.721422425128 36.989702700968, 114.72107624487533 36.99038702974007, 114.71869132208342 36.991585075700556, 114.71679614677599 36.991758824680005, 114.71494997759098 36.99299684106299, 114.71298797575301 36.99463305572102, 114.70994558029707 36.996681806552886, 114.70824586474804 36.99914353279401, 114.70702955914399 36.999983319528006, 114.70469731322757 37.00279138289158, 114…
629	MULTIPOLYGON (((114.63917747664799 36.99432897932, 114.64003285623912 36.99604375436888, 114.64020553850399 37.003067505096006, 114.64328972407199 37.003067505096006, 114.64328972407199 37.002553474168, 114.643803755 37.002553474168, 114.64412333013627 36.99984743891587, 114.64474180497047 36.989470972914155, 114.64047679774492 36.98921674973242, 114.63996298643464 36.993058365394646, 114.6391774…
630	MULTIPOLYGON (((114.53328710548 36.988674639112006, 114.52043633228 36.988674639112006, 114.52043633228 36.99689913396001, 114.53380113640799 36.99689913396001, 114.53359118188101 36.98991265549499, 114.53328710548 36.988674639112006)))
631	MULTIPOLYGON (((114.552306249816 36.990216731896005, 114.552306249816 36.990730762824, 114.5531103957337 36.99095467876231, 114.55650537172971 36.99347174866536, 114.557960590024 36.99535704117601, 114.55871805149218 36.99505927094055, 114.56053074466399 36.99535704117601, 114.56081618493394 36.99307232680596, 114.561044775592 36.98918867004, 114.56077329673334 36.98894611797065, 114.559948851864…
632	MULTIPOLYGON (((114.567213146728 36.988160608184, 114.561044775592 36.988160608184, 114.561044775592 36.98918867004, 114.56081618493394 36.99307232680596, 114.56053074466399 36.99535704117601, 114.56077150841774 36.99563648901998, 114.56590896266756 36.99717525616443, 114.568241208584 36.997413164888, 114.56862108446755 36.99648869984134, 114.56794177552877 36.99308631959123, 114.567727177656 36.…
633	MULTIPOLYGON (((114.717310177704 36.988674639112006, 114.71700610130299 36.98991265549499, 114.71679614677599 36.991758824680005, 114.71869132208342 36.991585075700556, 114.72107624487533 36.99038702974007, 114.721422425128 36.989702700968, 114.72065508086304 36.98859130987954, 114.71780833340924 36.9879531321997, 114.717310177704 36.988674639112006)))
634	MULTIPOLYGON (((114.725020641624 36.991244793752, 114.7252585189736 36.99203494688443, 114.73042355093251 36.99806643344164, 114.7344914355799 37.00157112416882, 114.73478722925599 37.002553474168, 114.73557195469368 37.0022848817135, 114.7509843488171 37.00280534430289, 114.75226428080799 37.003581536024, 114.75289565033894 37.00284873448682, 114.7576424674376 37.00227735196358, 114.773011314507…
635	MULTIPOLYGON (((114.328702796136 36.987646577256, 114.32898318519871 36.990337207894754, 114.33227363885364 37.00566793560548, 114.33281504355999 37.006151690664005, 114.33303084933014 37.005850594789, 114.34218060926074 37.004022340134014, 114.343609693048 37.004609597880005, 114.34474207331436 37.00334221547232, 114.35178436605068 37.00170374188932, 114.352862249752 37.000497350456, 114.3519685…
636	MULTIPOLYGON (((114.714225992136 36.986104484472, 114.711655837496 36.986104484472, 114.70930806147035 36.98785687689653, 114.70395949185709 36.99001113834918, 114.69914509525289 36.99135177894881, 114.69516085357755 36.99202860934491, 114.69417878594399 36.993300917464005, 114.69438874047098 36.99360499386501, 114.69590915385 36.994654735126, 114.69674894058399 36.995871072104, 114.6993828157327…
637	MULTIPOLYGON (((114.60422337354399 36.986618515400004, 114.60422337354399 36.989702700968, 114.60498463126109 36.9899695051069, 114.61556013365241 36.99056655152779, 114.61938060326693 36.99281258180761, 114.62295610501734 36.996671515894654, 114.62375654880799 36.997413164888, 114.62392923107286 36.99655778529688, 114.62461192839912 36.99518435891113, 114.624784610664 36.99432897932, 114.6245178…
638	MULTIPOLYGON (((114.567213146728 36.986104484472, 114.567213146728 36.988160608184, 114.567213146728 36.98918867004, 114.567727177656 36.98918867004, 114.56795109359429 36.988898555050305, 114.57358783301186 36.988413701903255, 114.57426055341945 36.98729845181795, 114.573895548792 36.985076422616004, 114.57180839623553 36.98432752623836, 114.5678547127953 36.98538646006904, 114.567213146728 36.9…
639	MULTIPOLYGON (((114.401181156984 36.992786886536, 114.39996911823823 36.993097927955695, 114.39780025220813 36.994510258049374, 114.397582940488 36.99535704117601, 114.39525533791735 36.998683778813366, 114.395012785848 37.001011381384004, 114.40610504870166 37.002150412929474, 114.41933552522845 37.00358787356352, 114.43052534540453 37.00833798492778, 114.43305107452 37.00974990716001, 114.43345…
640	MULTIPOLYGON (((114.57440957972 36.984048360760006, 114.573895548792 36.984048360760006, 114.573895548792 36.985076422616004, 114.57426055341945 36.98729845181795, 114.57358783301186 36.988413701903255, 114.56795109359429 36.988898555050305, 114.567727177656 36.98918867004, 114.56794177552877 36.99308631959123, 114.56862108446755 36.99648869984134, 114.568241208584 36.997413164888, 114.5704103726…
641	MULTIPOLYGON (((114.53431516733599 36.98147820612, 114.53392311835673 36.986902104606436, 114.53328710548 36.988674639112006, 114.53359118188101 36.98991265549499, 114.53380113640799 36.99689913396001, 114.55127818796 36.99689913396001, 114.55148814248697 36.99196877920699, 114.552306249816 36.990730762824, 114.552306249816 36.990216731896005, 114.55200217341498 36.99000677736902, 114.55076415703…
642	MULTIPOLYGON (((114.209961651768 36.983020298904, 114.21029575304682 36.98764240451959, 114.21269925706537 36.996616423224395, 114.20944762084 37.001011381384004, 114.21103287438585 37.002722297436044, 114.21418969262751 37.00382876281311, 114.21670849201999 37.00195614538149, 114.21753809006113 36.99879007378309, 114.21382668416813 36.98906377031317, 114.21487369589477 36.98411330485308, 114.216…
643	MULTIPOLYGON (((114.516324084856 36.98147820612, 114.51512334073512 36.983885341674196, 114.51546870526487 36.98850195684713, 114.52043633228 36.988674639112006, 114.52060901454487 36.98216491931288, 114.52095036320799 36.98147820612, 114.51942809876546 36.9804722629044, 114.51657739819295 36.98111131905506, 114.516324084856 36.98147820612)))
644	MULTIPOLYGON (((114.549222064248 36.98147820612, 114.54943201877498 36.98229631344901, 114.55054020971973 36.983998131053234, 114.55076415703199 36.988160608184, 114.55200217341498 36.99000677736902, 114.552306249816 36.990216731896005, 114.55285294103427 36.98844629944562, 114.55994885186482 36.988023378491675, 114.56077329673334 36.98894611797065, 114.561044775592 36.98918867004, 114.5610447755…
645	MULTIPOLYGON (((114.714225992136 36.986104484472, 114.71439867440087 36.98644583313513, 114.71644996652333 36.987476279411936, 114.71696882904087 36.98850195684713, 114.717310177704 36.988674639112006, 114.71780833340924 36.9879531321997, 114.72065508086304 36.98859130987954, 114.721422425128 36.989702700968, 114.723268594313 36.98991265549499, 114.724506610696 36.990216731896005, 114.72502114360…
646	MULTIPOLYGON (((114.216644053832 36.98096417519201, 114.21487369589477 36.98411330485308, 114.21382668416813 36.98906377031317, 114.21753809006113 36.99879007378309, 114.21670849201999 37.00195614538149, 114.21418969262751 37.00382876281311, 114.21103287438585 37.002722297436044, 114.20944762084 37.001011381384004, 114.20673047724586 37.002238197263985, 114.20287789050269 37.0027989126415, 114.20…
647	MULTIPOLYGON (((114.50141718794399 36.98096417519201, 114.50118859728595 36.98638992474196, 114.50000137534097 36.99589033571422, 114.500389126088 36.99689913396001, 114.52043633228 36.99689913396001, 114.52043633228 36.988674639112006, 114.51546870526487 36.98850195684713, 114.51512334073512 36.983885341674196, 114.516324084856 36.98147820612, 114.51504879621089 36.980697371053104, 114.502731003…
648	MULTIPOLYGON (((114.52095036320799 36.98147820612, 114.52060901454487 36.98216491931288, 114.52043633228 36.988674639112006, 114.53328710548 36.988674639112006, 114.53392311835673 36.986902104606436, 114.53431516733599 36.98147820612, 114.53305387147616 36.980683378267834, 114.52877016537165 36.97992001849555, 114.52164109226749 36.98064667073697, 114.52095036320799 36.98147820612)))
649	MULTIPOLYGON (((114.465435022984 36.978394020552, 114.46481246953525 36.97897086214394, 114.46293364005994 36.98379564352825, 114.46132277555999 36.997413164888, 114.468005177624 36.997413164888, 114.46921492607082 36.995493392397506, 114.46978050441183 36.990449965899835, 114.47080856626782 36.98677293802132, 114.47034209826016 36.98016934733983, 114.47006130133599 36.978908051480005, 114.466673…
650	MULTIPOLYGON (((114.47314548690399 36.975823865912005, 114.471089363192 36.975823865912005, 114.471089363192 36.97633789684, 114.470879408665 36.97767003509701, 114.47006130133599 36.978908051480005, 114.47034209826016 36.98016934733983, 114.47080856626782 36.98677293802132, 114.46978050441183 36.990449965899835, 114.46921492607082 36.995493392397506, 114.468005177624 36.997413164888, 114.4683829…
651	MULTIPOLYGON (((114.46749114669599 36.974795804056, 114.46580969079052 36.97704851698888, 114.465435022984 36.978394020552, 114.46667303936698 36.97869809695302, 114.47006130133599 36.978908051480005, 114.470879408665 36.97767003509701, 114.471089363192 36.97633789684, 114.4693233544697 36.97501971999431, 114.46749114669599 36.974795804056)))
652	MULTIPOLYGON (((114.90184728085599 36.975823865912005, 114.90248454869105 36.976563506972035, 114.90347866392449 36.976643385069124, 114.90888383215798 36.97609205050505, 114.909557744776 36.975309834984, 114.90924005207721 36.97407181860102, 114.90218285671084 36.97451616796828, 114.90184728085599 36.975823865912005)))
653	MULTIPOLYGON (((114.921894487048 36.974281773128006, 114.92172180478312 36.974623121791126, 114.92019182234691 36.974968486320876, 114.91881030148 36.974281773128006, 114.91145097489802 36.974896890948706, 114.909557744776 36.975309834984, 114.90888383215798 36.97609205050505, 114.90347866392449 36.976643385069124, 114.90248454869105 36.976563506972035, 114.90184728085599 36.975823865912005, 114.…
654	MULTIPOLYGON (((114.62992491994399 36.980450144264005, 114.630743027273 36.97921212788101, 114.6309529818 36.9737677422, 114.63068617766109 36.973520515410904, 114.63019172408289 36.972986907133105, 114.61530490650402 36.9724924535549, 114.6147707962429 36.97914850149417, 114.62675897384142 36.979787777262544, 114.62992491994399 36.980450144264005)))
655	MULTIPOLYGON (((114.6309529818 36.9737677422, 114.630743027273 36.97921212788101, 114.62992491994399 36.980450144264005, 114.63078029953512 36.98216491931288, 114.6309529818 36.99432897932, 114.638149414792 36.99432897932, 114.63917747664799 36.99432897932, 114.63996298643464 36.993058365394646, 114.64047679774492 36.98921674973242, 114.64474180497047 36.989470972914155, 114.64412333013627 36.999…
656	MULTIPOLYGON (((114.91881030148 36.974281773128006, 114.92019182234691 36.974968486320876, 114.92172180478312 36.974623121791126, 114.921894487048 36.974281773128006, 114.92172180478312 36.973426393536876, 114.92138045611999 36.972739680344006, 114.92060940972799 36.972356416072984, 114.91904165304634 36.97313568244198, 114.91881030148 36.974281773128006)))
657	MULTIPOLYGON (((114.19145653835999 36.971197587560006, 114.19069994948002 36.97330619990375, 114.19178204023302 36.977440283602526, 114.19418250882113 36.98185770551606, 114.19481219690402 36.98480494375736, 114.19534781703688 36.99278249418188, 114.19937158009493 36.997686651679956, 114.20131676156967 37.00274664362746, 114.20225118784799 37.003581536024, 114.20287789050269 37.0027989126415, 114…
658	MULTIPOLYGON (((114.46080874463199 36.972225649416, 114.46017357885212 36.974335328474325, 114.45664102805023 36.97846047059507, 114.45380171622449 36.9793153168289, 114.43983002993976 36.98110008717809, 114.4370203821913 36.981869031514904, 114.43489173757537 36.983056661321335, 114.43459316730399 36.984048360760006, 114.43522296813704 36.98835820137154, 114.43459316730399 37.008721845304, 114.4…
659	MULTIPOLYGON (((114.49987509516 36.971197587560006, 114.47927705638725 36.97177398991652, 114.47529438340982 36.97279467889239, 114.47314548690399 36.975823865912005, 114.47386159749553 36.9765692170324, 114.47657080151741 36.97749653710923, 114.4836608454178 36.97840277388629, 114.500903157016 36.979936113336, 114.50065194573422 36.97475909652513, 114.49987509516 36.971197587560006)))
660	MULTIPOLYGON (((114.401181156984 36.992786886536, 114.40290614425619 36.99340583197958, 114.41331384303311 36.99178398659433, 114.4186971279309 36.99012166880324, 114.43319473587371 36.98354659704958, 114.43459316730399 36.984048360760006, 114.43489173757537 36.983056661321335, 114.4370203821913 36.981869031514904, 114.43983002993976 36.98110008717809, 114.45380171622449 36.9793153168289, 114.456…
661	MULTIPOLYGON (((114.46749114669599 36.969655494776006, 114.46388728288755 36.97002310344198, 114.46337889927199 36.971711618488, 114.4635550640462 36.97205986942189, 114.46663576710486 36.97359505993513, 114.46749114669599 36.9737677422, 114.46799617329805 36.971711618488, 114.46749114669599 36.969655494776006)))
662	MULTIPOLYGON (((114.92138045611999 36.972739680344006, 114.92172180478312 36.973426393536876, 114.921894487048 36.974281773128006, 114.92577814381394 36.97405318246996, 114.93250879902536 36.97310568893812, 114.93423122931999 36.9737677422, 114.93349463153389 36.9694315788377, 114.92746217238397 36.970667775531126, 114.92184071208396 36.972143355524146, 114.92138045611999 36.972739680344006)))
663	MULTIPOLYGON (((114.500389126088 36.967599371064004, 114.50021644382312 36.97051087436713, 114.49987509516 36.971197587560006, 114.50065194573422 36.97475909652513, 114.500903157016 36.979936113336, 114.50141718794399 36.979936113336, 114.50141718794399 36.98096417519201, 114.50273100380953 36.98015974690868, 114.51504879621089 36.980697371053104, 114.516324084856 36.98147820612, 114.516577398192…
664	MULTIPOLYGON (((114.468005177624 36.969141463848004, 114.46749114669599 36.969141463848004, 114.46749114669599 36.969655494776006, 114.46799617329805 36.971711618488, 114.46749114669599 36.9737677422, 114.46749114669599 36.974795804056, 114.4693233544697 36.97501971999431, 114.471089363192 36.97633789684, 114.471089363192 36.975823865912005, 114.47314548690399 36.975823865912005, 114.475294383409…
665	MULTIPOLYGON (((114.790816600408 36.96657130920801, 114.78904591696595 36.96737078040596, 114.78023523108654 36.968640484486535, 114.77563486762385 36.96995414348228, 114.775395672568 36.969655494776006, 114.77407752709625 36.969879410714306, 114.77263470151539 36.97074972430944, 114.76969966774375 36.971950970413644, 114.76754597102236 36.972550714994924, 114.766143115864 36.972225649416, 114.76…
666	MULTIPOLYGON (((114.56361493023199 36.96502921642401, 114.56388176574485 36.96764511429478, 114.5658880989855 36.97497598469684, 114.56738824478764 36.98319988343964, 114.56669911579999 36.985076422616004, 114.56669911579999 36.986104484472, 114.567213146728 36.986104484472, 114.5678547127953 36.98538646006904, 114.57180839623553 36.98432752623836, 114.573895548792 36.985076422616004, 114.5738955…
667	MULTIPOLYGON (((114.57595167250399 36.965543247352, 114.57558447169947 36.97140158103497, 114.57465213178935 36.98017866540536, 114.57440957972 36.984048360760006, 114.57858557902667 36.98372018915924, 114.58521081773918 36.984440001877815, 114.60262333305955 36.99003043333335, 114.60422337354399 36.989702700968, 114.60422337354399 36.986618515400004, 114.6039565694051 36.986371288610904, 114.603…
668	MULTIPOLYGON (((114.7980130334 36.965543247352, 114.79886590307447 36.96677853420064, 114.80058318804 36.966057278280005, 114.80058318804 36.96502921642401, 114.79886590307447 36.96430796050336, 114.7980130334 36.965543247352)))
669	MULTIPOLYGON (((114.80315334267999 36.965543247352, 114.80246662948711 36.96588459601513, 114.80058318804 36.966057278280005, 114.79886590307447 36.96677853420064, 114.7980130334 36.965543247352, 114.797499002472 36.965543247352, 114.79664362288086 36.96571592961688, 114.79527019649512 36.96639862694313, 114.79226005346801 36.96677818908711, 114.791844662264 36.967599371064004, 114.79205926013677…
670	MULTIPOLYGON (((114.55384834259999 36.96348712364, 114.54339350445117 36.96370507852628, 114.54305369311199 36.96502921642401, 114.54431034562604 36.966856749477955, 114.54738179336708 36.97039623392457, 114.54790856212203 36.97430150734759, 114.54716594053599 36.978908051480005, 114.54893194925829 36.9812542901817, 114.549222064248 36.98147820612, 114.54989189825146 36.98072852539341, 114.551536…
671	MULTIPOLYGON (((114.80058318804 36.96502921642401, 114.80058318804 36.966057278280005, 114.80246662948711 36.96588459601513, 114.80315334267999 36.965543247352, 114.80281199401686 36.964856534159125, 114.80263931175199 36.964001154568, 114.80186901833498 36.96361826678448, 114.80075856846526 36.96416056564864, 114.80058318804 36.96502921642401)))
672	MULTIPOLYGON (((114.18837235279199 36.962973092712005, 114.18768563959912 36.96435461357892, 114.18806811461901 36.96718752511723, 114.189914445576 36.96811340199201, 114.19045502083334 36.96591255021171, 114.18904056613444 36.96343444676451, 114.18837235279199 36.962973092712005)))
673	MULTIPOLYGON (((114.790816600408 36.96657130920801, 114.79116196493774 36.967254006534255, 114.791844662264 36.967599371064004, 114.79226005346801 36.96677818908711, 114.79527019649512 36.96639862694313, 114.79664362288086 36.96571592961688, 114.797499002472 36.965543247352, 114.79721939775823 36.962741772519614, 114.796165358265 36.9610329271488, 114.79016841443556 36.961705427938696, 114.790583…
674	MULTIPOLYGON (((114.685440260168 36.959888907144006, 114.6851883900331 36.96015106793712, 114.68427785502381 36.9717380667346, 114.68623800579826 36.97554310036179, 114.6862027100955 36.977273499641754, 114.683134587994 36.98260073496356, 114.68389816738399 36.99381494839201, 114.68749638387999 36.99381494839201, 114.68749638387999 36.994843010248005, 114.68801041480799 36.994843010248005, 114.68…
675	MULTIPOLYGON (((114.80263931175199 36.964001154568, 114.80281199401686 36.964856534159125, 114.80315334267999 36.965543247352, 114.80496688294868 36.96530069528264, 114.81075205256157 36.964272633426646, 114.8185746470075 36.96480972421378, 114.83492242431495 36.96775846840506, 114.84124076297023 36.96813505002303, 114.842733724136 36.967599371064004, 114.84230151649048 36.966199778797275, 114.82…
676	MULTIPOLYGON (((114.334357136344 36.958346814360006, 114.33155839104595 36.959146285557956, 114.32195734810338 36.96161754948232, 114.3157942634793 36.96251456231572, 114.31301032668944 36.96216825656723, 114.31225380644 36.962459061784, 114.3116226251528 36.96314028453423, 114.30366302063226 36.96465991356429, 114.2965660666176 36.96579047414111, 114.29328069554388 36.96665131280093, 114.2774053…
677	MULTIPOLYGON (((114.538941445688 36.954234566936, 114.53915318853059 36.960762734622435, 114.54080929427799 36.96316136783401, 114.542329707657 36.96421110909499, 114.54274961671098 36.96481926189701, 114.54305369311199 36.96502921642401, 114.54339350445117 36.96370507852628, 114.55384834259999 36.96348712364, 114.55457232805499 36.960539571659126, 114.55412000970239 36.956188882154265, 114.55312…
678	MULTIPOLYGON (((114.695720878728 36.954234566936, 114.69541680232697 36.95495855239099, 114.694996893273 36.96276313818502, 114.69417878594399 36.964001154568, 114.69474411329334 36.964657309525776, 114.69882021791771 36.96758421744229, 114.70201512218352 36.97203357804508, 114.70343134264799 36.973253711272, 114.70367389471735 36.97246820148536, 114.70456180910293 36.96999361192145, 114.70670414…
679	MULTIPOLYGON (((114.49936106423199 36.95372053600801, 114.49957101875899 36.95659476704901, 114.500179171561 36.959070799814995, 114.500389126088 36.967599371064004, 114.51655066758073 36.96785406485511, 114.51940983912189 36.96953492465538, 114.52492425147717 36.97548650174154, 114.52839402298909 36.9760906700509, 114.54048193840013 36.97661825452876, 114.54560423902824 36.97841362927576, 114.54…
680	MULTIPOLYGON (((114.676187703464 36.949094257656, 114.67744435597804 36.950921790709955, 114.68223883011892 36.956915628517564, 114.68452592890976 36.958747114690226, 114.685440260168 36.959888907144006, 114.68722402655052 36.96019932108453, 114.69305951999206 36.96368114019632, 114.69417878594399 36.964001154568, 114.694996893273 36.96276313818502, 114.69541680232697 36.95495855239099, 114.69572…
681	MULTIPOLYGON (((114.76357296122399 36.943439917448, 114.76386706070636 36.949147969872115, 114.76539265078844 36.96856151623423, 114.766143115864 36.972225649416, 114.76754597102236 36.972550714994924, 114.76969966774375 36.971950970413644, 114.77263470151539 36.97074972430944, 114.77407752709625 36.969879410714306, 114.775395672568 36.969655494776006, 114.77362417340304 36.9665395587625, 114.775…
682	MULTIPOLYGON (((114.66796320861599 36.943439917448, 114.66704887735777 36.94458170990178, 114.663850961192 36.945496041160006, 114.6619733239271 36.950630703127565, 114.65680725662757 36.95674395021934, 114.65738133731121 36.971227204576365, 114.65614049727199 36.973253711272, 114.65694464318969 36.97501971999431, 114.65746181151349 36.976876964186495, 114.6598795514655 36.98013797338183, 114.660…
683	MULTIPOLYGON (((114.68698235295199 36.941383793736, 114.686772398425 36.94734221034501, 114.686468322024 36.948580226728005, 114.69435146820886 36.95251979188713, 114.6952068478 36.952692474152, 114.69557279364619 36.9503334662494, 114.696234909656 36.942411855592006, 114.695720878728 36.942411855592006, 114.695720878728 36.941383793736, 114.68698235295199 36.941383793736)))
684	MULTIPOLYGON (((114.696234909656 36.942411855592006, 114.69557279364619 36.9503334662494, 114.6952068478 36.952692474152, 114.69554819646312 36.95337918734488, 114.695720878728 36.954234566936, 114.69766524840156 36.95449462567393, 114.70462110588356 36.95834399070378, 114.70670414845154 36.96067532677543, 114.70456180910293 36.96999361192145, 114.70367389471735 36.97246820148536, 114.70343134264…
685	MULTIPOLYGON (((114.673103517896 36.941383793736, 114.67088327700965 36.942590436160984, 114.670533363256 36.943953948376006, 114.6710296051498 36.94452994287107, 114.67517743064218 36.94800423223294, 114.67591158125957 36.94885634893243, 114.676187703464 36.949094257656, 114.67716001379661 36.947880054107145, 114.6779868744599 36.9477772102728, 114.68258466525803 36.94835163606996, 114.686468322…
686	MULTIPOLYGON (((114.663850961192 36.940355731880004, 114.66336626491473 36.94423509041371, 114.663850961192 36.945496041160006, 114.66704887735777 36.94458170990178, 114.66796320861599 36.943439917448, 114.6675875368428 36.9419759771934, 114.66549799986552 36.94061532000856, 114.663850961192 36.940355731880004)))
687	MULTIPOLYGON (((114.315852022936 36.934701391672, 114.31327653472313 36.935825332343676, 114.29959381043516 36.93713641867486, 114.29864178336638 36.93900131811281, 114.30069790707839 36.945743267949105, 114.3011923449696 36.9488470308669, 114.30223999986238 36.94934148444511, 114.30331045577914 36.94990790988298, 114.30446953528379 36.95356890566895, 114.30748450990042 36.95795037302662, 114.311…
688	MULTIPOLYGON (((114.180661888872 36.932645267960005, 114.180661888872 37.08685454636, 114.18093801983906 37.0870924393966, 114.18192785062764 37.08867277703541, 114.18464498294676 37.09250491776231, 114.18552606712365 37.09638324095541, 114.1884856667044 37.103338784697826, 114.18915544678387 37.10628699553182, 114.19355335409553 37.11139164830854, 114.19777091017045 37.111052762501124, 114.20153…
689	MULTIPOLYGON (((114.49730494052 36.9352154226, 114.49753353117804 36.936528924725955, 114.49877474770474 36.93864048622176, 114.49993103492712 36.9465849998685, 114.49870054829405 36.95200212158, 114.49936106423199 36.95372053600801, 114.50063945889893 36.953453073015986, 114.5011503838051 36.9534733092189, 114.53406794054689 36.953967762797106, 114.538941445688 36.954234566936, 114.5387075528310…
690	MULTIPOLYGON (((114.651000187992 36.929047051464, 114.65230004244621 36.93132376547476, 114.6545668736602 36.934514465630194, 114.66048597869982 36.937038312308175, 114.66128080655199 36.937271546312004, 114.66145348881686 36.93641616672088, 114.66213618614312 36.93504274033513, 114.66230886840799 36.929047051464, 114.66196751974486 36.92887436919913, 114.66162215521511 36.92819167187288, 114.651…
691	MULTIPOLYGON (((114.66230886840799 36.929047051464, 114.66213618614312 36.93504274033513, 114.66145348881686 36.93641616672088, 114.66128080655199 36.937271546312004, 114.66149076107898 36.93757562271301, 114.66349213723426 36.93895745731951, 114.663850961192 36.940355731880004, 114.66549799986552 36.94061532000856, 114.6675875368428 36.9419759771934, 114.66796320861599 36.943439917448, 114.66873…
692	MULTIPOLYGON (((114.536371291048 36.927504958680004, 114.536161336521 36.93089322064902, 114.53585726012 36.932131237032, 114.53665673131795 36.93492998233005, 114.53870755283104 36.9428976499578, 114.538941445688 36.954234566936, 114.55312435714501 36.95444452146299, 114.55412000970239 36.956188882154265, 114.55457232805499 36.960539571659126, 114.55384834259999 36.96348712364, 114.5545350557928…
693	MULTIPOLYGON (((114.491136569384 36.922878680328004, 114.48935656787641 36.925730510362996, 114.48990959663422 36.92990619593009, 114.49453866726849 36.93387029552438, 114.49627687866399 36.934187360744005, 114.4966387145217 36.9331549692818, 114.49229583713237 36.92395279915436, 114.491136569384 36.922878680328004)))
694	MULTIPOLYGON (((114.35183418789599 36.920308525688, 114.35149892578072 36.92359519878099, 114.3491225210184 36.92694681596704, 114.3510822639314 36.93391123853958, 114.35198288476997 36.93787555775157, 114.35258611186059 36.93857573037243, 114.352862249752 36.938813639096004, 114.35435486580421 36.93720271184814, 114.36886163494276 36.93207517176904, 114.3724196300246 36.92797283851577, 114.37650…
695	MULTIPOLYGON (((114.33641326005599 36.918766432904, 114.33514264613063 36.919551942690646, 114.32640812053428 36.92085229912819, 114.31475031071356 36.92176484207081, 114.31135327187981 36.922674686853036, 114.31071171365599 36.92339271125601, 114.31154517853744 36.92711739617673, 114.31278333610325 36.930489029948, 114.3156141298994 36.93391123853958, 114.315852022936 36.934701391672, 114.316628…
696	MULTIPOLYGON (((114.40940565183199 36.916710309192005, 114.40814176762062 36.91714292469897, 114.38424728276698 36.92088662223826, 114.3771911541152 36.92165327627613, 114.37650767244 36.9223646494, 114.3724196300246 36.92797283851577, 114.36886163494276 36.93207517176904, 114.35435486580421 36.93720271184814, 114.352862249752 36.938813639096004, 114.3532036141021 36.94068503294325, 114.354680480…
697	MULTIPOLYGON (((114.61090577560799 36.911569999912004, 114.61115181018668 36.92054175969184, 114.63740214986016 36.92007529168417, 114.64249489621982 36.91951369783583, 114.64277569314399 36.919280463832, 114.642389416973 36.91802955275227, 114.63536896051147 36.911906391489765, 114.63379461529864 36.91181255198136, 114.63352313643999 36.911569999912004, 114.62297103902135 36.911327447842645, 114…
698	MULTIPOLYGON (((114.46749114669599 36.90899984527201, 114.45599077139657 36.91068042270665, 114.43134930397672 36.913480893572384, 114.430994950808 36.913112092696004, 114.42921030595464 36.91389760248264, 114.41564621444537 36.91599294364215, 114.414545961112 36.91722434012, 114.41479317221412 36.9180051751869, 114.4150030483062 36.92329996983613, 114.41413171505744 36.92494660064821, 114.403210…
699	MULTIPOLYGON (((114.478285796184 36.906943721560005, 114.47651511274195 36.907743192757955, 114.46849790563451 36.908898570135555, 114.468005177624 36.9095138762, 114.468005177624 36.969141463848004, 114.47569047962968 36.96735336785927, 114.49191370232384 36.96702227848041, 114.500389126088 36.967599371064004, 114.500179171561 36.959070799814995, 114.49957101875899 36.95659476704901, 114.4993610…
700	MULTIPOLYGON (((114.60011112612 36.903859535992005, 114.59945459467473 36.90459431408855, 114.59296718175975 36.90513014991736, 114.590858569416 36.90437356692, 114.589620553033 36.904677643321016, 114.58364795539498 36.90509755237499, 114.583148105496 36.90437356692, 114.57969502492973 36.905111325542556, 114.57903585807199 36.90437356692, 114.57676538747889 36.90493123902359, 114.57543764157599…
701	MULTIPOLYGON (((114.509641682792 36.90437356692, 114.50782346780356 36.90461147564358, 114.49706703179642 36.90567775098043, 114.491650600312 36.905915659704, 114.491650600312 36.906943721560005, 114.49140804824263 36.91903791176264, 114.491136569384 36.922878680328004, 114.49229583713237 36.92395279915436, 114.4966387145217 36.9331549692818, 114.49627687866399 36.934187360744005, 114.49662224319…
702	MULTIPOLYGON (((114.562072837448 36.901289381352, 114.55384834259999 36.901289381352, 114.55384834259999 36.90437356692, 114.56138612425512 36.904200884655125, 114.562072837448 36.903859535992005, 114.562072837448 36.901289381352)))
703	MULTIPOLYGON (((114.57903585807199 36.901289381352, 114.57543764157599 36.901289381352, 114.57543764157599 36.90180341228, 114.57543764157599 36.90437356692, 114.57676538747889 36.90493123902359, 114.57903585807199 36.90437356692, 114.57903585807199 36.901289381352)))
704	MULTIPOLYGON (((114.57903585807199 36.901289381352, 114.57903585807199 36.90437356692, 114.57969502492973 36.905111325542556, 114.583148105496 36.90437356692, 114.583148105496 36.90180341228, 114.58246139230312 36.901462063616876, 114.57903585807199 36.901289381352)))
705	MULTIPOLYGON (((114.309169620872 36.90180341228, 114.30837945989607 36.90306938285958, 114.30757505514322 36.90487209911275, 114.30183784846864 36.90899171941688, 114.30094512602399 36.910027907128004, 114.30138356140017 36.91137899525565, 114.31009022692182 36.9227956020872, 114.31071171365599 36.92339271125601, 114.31135327187981 36.922674686853036, 114.31475031071356 36.92176484207081, 114.326…
706	MULTIPOLYGON (((114.545109816824 36.900775350424006, 114.54277757090756 36.901013259147575, 114.53818950603642 36.901565503556434, 114.52838470492357 36.902555351931575, 114.52711873434399 36.902831474136, 114.526604703416 36.902831474136, 114.526604703416 36.903345505064, 114.52742017533254 36.90862436174257, 114.53173751432003 36.91248185262754, 114.53608243101661 36.92289678310178, 114.5363712…
707	MULTIPOLYGON (((114.545109816824 36.900775350424006, 114.5453753346306 36.90294787152021, 114.54613787867999 36.904887597848, 114.55104027923642 36.90464968912443, 114.55384834259999 36.90437356692, 114.55384834259999 36.901289381352, 114.54949354310664 36.901017902493365, 114.545109816824 36.900775350424006)))
708	MULTIPOLYGON (((114.56618508487199 36.900775350424006, 114.564947068489 36.901079426825014, 114.562072837448 36.901289381352, 114.562072837448 36.903859535992005, 114.56244214030771 36.90425811075453, 114.57383176553536 36.90470955063631, 114.57543764157599 36.90437356692, 114.57543764157599 36.90180341228, 114.57492361064799 36.90180341228, 114.57492361064799 36.901289381352, 114.56618508487199 …
709	MULTIPOLYGON (((114.590344538488 36.900775350424006, 114.58357736398946 36.90095487221173, 114.583148105496 36.90180341228, 114.583148105496 36.90437356692, 114.58364795539498 36.90509755237499, 114.589620553033 36.904677643321016, 114.590858569416 36.90437356692, 114.590858569416 36.90180341228, 114.590344538488 36.90180341228, 114.590344538488 36.900775350424006)))
710	MULTIPOLYGON (((114.597026940552 36.900261319496, 114.59674614362783 36.90049455349983, 114.59146173375869 36.901077262021914, 114.590858569416 36.90180341228, 114.590858569416 36.90437356692, 114.59296718175975 36.90513014991736, 114.59945459467473 36.90459431408855, 114.60011112612 36.903859535992005, 114.59993844385512 36.903004156400876, 114.599597095192 36.902317443208005, 114.59929301879099…
711	MULTIPOLYGON (((114.606279497256 36.900261319496, 114.60600337505157 36.90049922821958, 114.59996577057254 36.90109291762696, 114.599597095192 36.902317443208005, 114.59993844385512 36.903004156400876, 114.60011112612 36.903859535992005, 114.60127155470482 36.90475523111917, 114.60383044609391 36.908070391766024, 114.60639112579858 36.90996889271299, 114.6101678287417 36.910765853994306, 114.6106…
712	MULTIPOLYGON (((114.42585464152799 36.897691164856006, 114.4239418968041 36.898056357727214, 114.41827186961709 36.90164422081707, 114.40941161288401 36.90843862791116, 114.40856699456049 36.90935019826108, 114.40866070857305 36.9117145711105, 114.40940565183199 36.916710309192005, 114.41372277120179 36.916351485234266, 114.4142698232206 36.91698643139643, 114.414545961112 36.91722434012, 114.415…
713	MULTIPOLYGON (((114.595998878696 36.898205195784, 114.597026940552 36.900261319496, 114.598873109737 36.901499335878995, 114.59929301879099 36.90210748868102, 114.599597095192 36.902317443208005, 114.59996577057254 36.90109291762696, 114.60600337505157 36.90049922821958, 114.606279497256 36.900261319496, 114.606279497256 36.897691164856006, 114.6043948322245 36.897014930565106, 114.5965499622684 …
714	MULTIPOLYGON (((114.590858569416 36.897177133928004, 114.59068588715112 36.90008863723113, 114.590344538488 36.900775350424006, 114.590344538488 36.90180341228, 114.590858569416 36.90180341228, 114.59146173375869 36.901077262021914, 114.59674614362783 36.90049455349983, 114.597026940552 36.900261319496, 114.595998878696 36.898205195784, 114.59570412036051 36.897985923191484, 114.5946160714968 36.…
715	MULTIPOLYGON (((114.56567105394399 36.895635041144004, 114.5619848962437 36.895820869097285, 114.56155880652 36.896663103, 114.56178272245829 36.8995233726297, 114.562072837448 36.901289381352, 114.564947068489 36.901079426825014, 114.56618508487199 36.900775350424006, 114.56597513034501 36.89687305752699, 114.56567105394399 36.895635041144004)))
716	MULTIPOLYGON (((114.57903585807199 36.89614907207201, 114.57903585807199 36.901289381352, 114.58246139230312 36.901462063616876, 114.583148105496 36.90180341228, 114.58357736398946 36.90095487221173, 114.590344538488 36.900775350424006, 114.59068588715112 36.90008863723113, 114.590858569416 36.897177133928004, 114.59058709055735 36.896934581858645, 114.58976656743357 36.8960162347338, 114.5797118…
717	MULTIPOLYGON (((114.56567105394399 36.895121010216, 114.56567105394399 36.895635041144004, 114.56597513034501 36.89687305752699, 114.56618508487199 36.900775350424006, 114.56618508487199 36.901289381352, 114.57492361064799 36.901289381352, 114.57492361064799 36.89614907207201, 114.57440957972 36.89614907207201, 114.57440957972 36.895121010216, 114.56567105394399 36.895121010216)))
718	MULTIPOLYGON (((114.20739149712799 36.895635041144004, 114.20782803241885 36.89814351458256, 114.21154502287636 36.90111625985172, 114.213045837336 36.900775350424006, 114.21287315507112 36.89734981619288, 114.21219045774487 36.89597638980713, 114.21201777547999 36.895121010216, 114.20873262402398 36.8947979525704, 114.20739149712799 36.895635041144004)))
719	MULTIPOLYGON (((114.55384834259999 36.895635041144004, 114.55384834259999 36.901289381352, 114.562072837448 36.901289381352, 114.56178272245829 36.8995233726297, 114.56155880652 36.896663103, 114.56125473011897 36.896453148473014, 114.560834821065 36.89584499567099, 114.55714248269499 36.89542508661702, 114.55444990687083 36.894763754956166, 114.55384834259999 36.895635041144004)))
720	MULTIPOLYGON (((114.57697973436 36.89460697928801, 114.57577484887666 36.89491620101813, 114.57492361064799 36.89614907207201, 114.57492361064799 36.901289381352, 114.57492361064799 36.90180341228, 114.57543764157599 36.90180341228, 114.57543764157599 36.901289381352, 114.57903585807199 36.901289381352, 114.57903585807199 36.89614907207201, 114.57852182714399 36.89614907207201, 114.57852182714399…
721	MULTIPOLYGON (((114.2068774662 36.894092948360004, 114.20490632669674 36.894717007758736, 114.20182082538338 36.89617319864571, 114.19696035023922 36.8997382528681, 114.19532156879926 36.90441385108208, 114.19787654432619 36.906519231908156, 114.20349918703225 36.904209700737326, 114.21062655221657 36.903927209619425, 114.21234158217885 36.90658307791271, 114.21543587016133 36.90512274566327, 114…
722	MULTIPOLYGON (((114.54459578589599 36.892550855576005, 114.54482437655403 36.89849063605396, 114.545109816824 36.900775350424006, 114.54949354310664 36.901017902493365, 114.55384834259999 36.901289381352, 114.55384834259999 36.895635041144004, 114.55353027341371 36.89543907940229, 114.55287289487157 36.894372145212316, 114.54580942471361 36.892007176257685, 114.54459578589599 36.892550855576005)))
723	MULTIPOLYGON (((114.28809435282399 36.889980700936, 114.2867835723889 36.891240082984396, 114.28363947824808 36.894512512300444, 114.28127904283038 36.900497032042516, 114.28049548607262 36.9037112312925, 114.27703240505726 36.905391338117774, 114.2735106547404 36.90720559998749, 114.26510418309248 36.914990326066096, 114.25649697301772 36.91653681120422, 114.25071461137406 36.91888226555697, 114…
724	MULTIPOLYGON (((114.60833562096799 36.88895263908, 114.60811170502969 36.8897567849977, 114.60725406651359 36.894977568479995, 114.60650341319429 36.89688701893831, 114.606279497256 36.897691164856006, 114.606279497256 36.900261319496, 114.60677658624667 36.9008176425194, 114.6149890334948 36.90206689077935, 114.63173849158663 36.902559995277365, 114.63249507458399 36.902831474136, 114.6329619818…
725	MULTIPOLYGON (((114.21201777547999 36.887410546296, 114.20841955898399 36.888438608152, 114.20662941584449 36.88889801701911, 114.20615348662763 36.89114539637913, 114.2068774662 36.894092948360004, 114.20721881486311 36.89477966155288, 114.20739149712799 36.895635041144004, 114.20873262402398 36.8947979525704, 114.21201777547999 36.895121010216, 114.21325578794124 36.89324757706148, 114.21283588…
726	MULTIPOLYGON (((114.51838020856799 36.886896515368, 114.51015571372 36.886896515368, 114.5098889095811 36.892798082365104, 114.509641682792 36.90437356692, 114.51248795963642 36.90413565819643, 114.5252983231785 36.90286576587211, 114.526604703416 36.903345505064, 114.526604703416 36.902831474136, 114.52711873434399 36.902831474136, 114.5273659611331 36.892798082365104, 114.52763276527199 36.8879…
727	MULTIPOLYGON (((114.52763276527199 36.886896515368, 114.52763276527199 36.887924577224005, 114.5273659611331 36.892798082365104, 114.52711873434399 36.902831474136, 114.52838470492357 36.902555351931575, 114.53818950603642 36.901565503556434, 114.54277757090756 36.901013259147575, 114.545109816824 36.900775350424006, 114.54482437655403 36.89849063605396, 114.54459578589599 36.892550855576005, 114…
728	MULTIPOLYGON (((114.57697973436 36.89460697928801, 114.57697973436 36.895121010216, 114.57852182714399 36.895121010216, 114.57852182714399 36.89614907207201, 114.57903585807199 36.89614907207201, 114.5797118727452 36.895392489074645, 114.58976656743357 36.8960162347338, 114.59058709055735 36.896934581858645, 114.590858569416 36.897177133928004, 114.5911967179354 36.89592979947949, 114.59461607149…
729	MULTIPOLYGON (((114.28501016725599 36.886382484440006, 114.28343348468329 36.88736659138083, 114.28108013193662 36.88841670912932, 114.26894694390417 36.89091379382111, 114.25855668904791 36.89385503963643, 114.24258350111208 36.897929073579576, 114.23797878451272 36.899973149691704, 114.23647580328912 36.90081171284133, 114.23617722909599 36.90180341228, 114.23645335914391 36.90306938285958, 114…
730	MULTIPOLYGON (((114.50141718794399 36.886382484440006, 114.49974461086863 36.88673242956762, 114.49267866216799 36.886382484440006, 114.49244075344441 36.89642519427643, 114.491650600312 36.905915659704, 114.49706703179642 36.90567775098043, 114.50782346780356 36.90461147564358, 114.509641682792 36.90437356692, 114.5098889095811 36.892798082365104, 114.51015571372 36.886896515368, 114.50141718794…
731	MULTIPOLYGON (((114.47674370339999 36.886382484440006, 114.4761072826618 36.888076176189095, 114.47798463756108 36.90503957330059, 114.478285796184 36.906943721560005, 114.47876757468316 36.907502899613576, 114.49013059479444 36.90638551609913, 114.491650600312 36.906943721560005, 114.491650600312 36.905915659704, 114.49244075344441 36.89642519427643, 114.49267866216799 36.886382484440006, 114.47…
732	MULTIPOLYGON (((114.20790552805599 36.885354422584, 114.20841955898399 36.888438608152, 114.21201777547999 36.887410546296, 114.21233341710628 36.886125468976005, 114.21201777547999 36.884840391656006, 114.2099418822527 36.88409554251894, 114.20790552805599 36.885354422584)))
733	MULTIPOLYGON (((114.292206600248 36.881756206088006, 114.2913458949275 36.882831015141434, 114.28633734058415 36.88585035073823, 114.286038229112 36.886896515368, 114.28786577000943 36.88918122973805, 114.28809435282399 36.889980700936, 114.29050869654503 36.89206076297796, 114.29302350752312 36.89560755755679, 114.29646509737725 36.90474277565784, 114.29914888064967 36.90848035527531, 114.300945…
734	MULTIPOLYGON (((114.51838020856799 36.880728144232, 114.51015571372 36.880728144232, 114.51015571372 36.886896515368, 114.51838020856799 36.886896515368, 114.51838020856799 36.880728144232)))
735	MULTIPOLYGON (((114.52711873434399 36.880728144232, 114.52403454877599 36.880728144232, 114.51838020856799 36.880728144232, 114.51838020856799 36.886896515368, 114.52637893641416 36.88747470604013, 114.52763276527199 36.887924577224005, 114.52763276527199 36.886896515368, 114.52742281074501 36.881966160614994, 114.52711873434399 36.880728144232)))
736	MULTIPOLYGON (((114.2839821054 36.875587834952, 114.28346405860536 36.876611880941375, 114.28141596662662 36.87764797453063, 114.28089791983199 36.87867202052001, 114.28120503166345 36.880479882102286, 114.28279214607718 36.88311102771665, 114.2847862434742 36.88557833852231, 114.28501016725599 36.886382484440006, 114.286038229112 36.886896515368, 114.28633734058415 36.88585035073823, 114.2913458…
737	MULTIPOLYGON (((114.510669744648 36.875073804024005, 114.51037962965829 36.876839812746304, 114.51015571372 36.880728144232, 114.51838020856799 36.880728144232, 114.51838020856799 36.875587834952, 114.51769349537511 36.87524648628888, 114.510669744648 36.875073804024005)))
738	MULTIPOLYGON (((114.51889423949599 36.875073804024005, 114.51838020856799 36.875073804024005, 114.51838020856799 36.875587834952, 114.51838020856799 36.880728144232, 114.52403454877599 36.880728144232, 114.52403454877599 36.87610186588, 114.523520517848 36.87610186588, 114.523520517848 36.875073804024005, 114.51889423949599 36.875073804024005)))
739	MULTIPOLYGON (((114.52403454877599 36.87610186588, 114.52403454877599 36.880728144232, 114.52711873434399 36.880728144232, 114.52785266534367 36.87881881926952, 114.52711873434399 36.875587834952, 114.52643202115112 36.87524648628888, 114.52427694397556 36.87490112175913, 114.52403454877599 36.87610186588)))
740	MULTIPOLYGON (((114.50193121887199 36.874559773096, 114.494220754952 36.874559773096, 114.49399216429394 36.87484521336596, 114.49290725282604 36.883526889530046, 114.49267866216799 36.886382484440006, 114.49974461086863 36.88673242956762, 114.50141718794399 36.886382484440006, 114.50168399208289 36.8815089792989, 114.50193121887199 36.874559773096)))
741	MULTIPOLYGON (((114.50604346629599 36.874045742168, 114.50535675310311 36.87438709083113, 114.50193121887199 36.874559773096, 114.50168399208289 36.8815089792989, 114.50141718794399 36.886382484440006, 114.50141718794399 36.886896515368, 114.51015571372 36.886896515368, 114.51015571372 36.880728144232, 114.51037962965829 36.876839812746304, 114.510669744648 36.875073804024005, 114.50656879184888 …
742	MULTIPOLYGON (((114.280383888904 36.873017680312, 114.27915100216313 36.87386891854067, 114.27884179611999 36.875073804024005, 114.27918924701795 36.87642771580787, 114.2805938355875 36.87846206599301, 114.28089791983199 36.87867202052001, 114.28141596662662 36.87764797453063, 114.28346405860536 36.876611880941375, 114.2839821054 36.875587834952, 114.28329236462017 36.874588856755075, 114.2812020…
743	MULTIPOLYGON (((114.296318847672 36.872503649384, 114.29604271762408 36.87274155810758, 114.2895353587153 36.87332778051295, 114.2865425419565 36.87442684163592, 114.286038229112 36.87610186588, 114.2864658875336 36.87672128193295, 114.29183918766925 36.880324518262235, 114.292206600248 36.881756206088006, 114.29401929341981 36.88145843585255, 114.29477675488799 36.881756206088006, 114.2950530418…
744	MULTIPOLYGON (((114.277299703336 36.873531711240005, 114.27781775013062 36.87455575722938, 114.27884179611999 36.875073804024005, 114.27915100216313 36.87386891854067, 114.280383888904 36.873017680312, 114.280383888904 36.872503649384, 114.27893178447505 36.871825187542086, 114.27756389559289 36.87234081854194, 114.277299703336 36.873531711240005)))
745	MULTIPOLYGON (((114.500903157016 36.871989618456006, 114.494220754952 36.871989618456006, 114.494220754952 36.874559773096, 114.50193121887199 36.874559773096, 114.50175853660711 36.87370439350488, 114.500903157016 36.871989618456006)))
746	MULTIPOLYGON (((114.51786617763999 36.871475587528, 114.510669744648 36.871475587528, 114.510669744648 36.875073804024005, 114.51769349537511 36.87524648628888, 114.51838020856799 36.875587834952, 114.51838020856799 36.875073804024005, 114.51889423949599 36.875073804024005, 114.51872155723112 36.87319036257688, 114.51786617763999 36.871475587528)))
747	MULTIPOLYGON (((114.50861362093599 36.869419463816, 114.5080255474671 36.87015380267714, 114.5064470608918 36.87081896196086, 114.50604346629599 36.874045742168, 114.50656879184888 36.874655495041885, 114.510669744648 36.875073804024005, 114.510669744648 36.871475587528, 114.509641682792 36.869933494744004, 114.50861362093599 36.869419463816)))
748	MULTIPOLYGON (((114.52814679619999 36.868905432888006, 114.51889423949599 36.868905432888006, 114.518684284969 36.87023757114502, 114.51786617763999 36.871475587528, 114.51872155723112 36.87319036257688, 114.51889423949599 36.875073804024005, 114.523520517848 36.875073804024005, 114.523520517848 36.87610186588, 114.52403454877599 36.87610186588, 114.52427694397556 36.87490112175913, 114.526432021…
749	MULTIPOLYGON (((114.280383888904 36.872503649384, 114.280383888904 36.873017680312, 114.28120200407649 36.87322763483899, 114.28329236462017 36.874588856755075, 114.2839821054 36.875587834952, 114.28535151591912 36.875760517216875, 114.286038229112 36.87610186588, 114.2865425419565 36.87442684163592, 114.2895353587153 36.87332778051295, 114.29604271762408 36.87274155810758, 114.296318847672 36.87…
750	MULTIPOLYGON (((114.50193121887199 36.868391401960004, 114.49473478588 36.868391401960004, 114.49444467089029 36.8701574106823, 114.494220754952 36.871989618456006, 114.500903157016 36.871989618456006, 114.50172126434501 36.870751602073014, 114.50193121887199 36.868391401960004)))
751	MULTIPOLYGON (((114.50193121887199 36.868391401960004, 114.50172126434501 36.870751602073014, 114.500903157016 36.871989618456006, 114.50175853660711 36.87370439350488, 114.50193121887199 36.874559773096, 114.50535675310311 36.87438709083113, 114.50604346629599 36.874045742168, 114.5064470608918 36.87081896196086, 114.5080255474671 36.87015380267714, 114.50861362093599 36.869419463816, 114.508613…
752	MULTIPOLYGON (((114.510669744648 36.868391401960004, 114.50987146566044 36.86879524754748, 114.509641682792 36.869933494744004, 114.510669744648 36.871475587528, 114.51786617763999 36.871475587528, 114.518684284969 36.87023757114502, 114.51889423949599 36.868905432888006, 114.51347780801157 36.86866752416443, 114.510669744648 36.868391401960004)))
753	MULTIPOLYGON (((114.477771765256 36.867877371032, 114.46749114669599 36.867877371032, 114.46749114669599 36.90899984527201, 114.46749114669599 36.9095138762, 114.468005177624 36.9095138762, 114.46849790563451 36.908898570135555, 114.47651511274195 36.907743192757955, 114.478285796184 36.906943721560005, 114.47798463756108 36.90503957330059, 114.4761072826618 36.888076176189095, 114.47674370339999…
754	MULTIPOLYGON (((114.44076153843999 36.867363340104006, 114.43819138379999 36.867363340104006, 114.43819138379999 36.867877371032, 114.43535906836688 36.87481164323089, 114.43434129716911 36.87739208852912, 114.43221015832351 36.88090631693953, 114.42681810440446 36.89412827543672, 114.42585464152799 36.897691164856006, 114.427186779785 36.90047127402299, 114.42958580517104 36.90750020145319, 114.…
755	MULTIPOLYGON (((114.48959447659999 36.867363340104006, 114.48890776340711 36.86770468876713, 114.477771765256 36.867877371032, 114.47701050753889 36.8743125463069, 114.47611794980753 36.88459714935957, 114.47674370339999 36.886382484440006, 114.477513996817 36.885999596656475, 114.47794444752087 36.88620980217513, 114.49267866216799 36.886382484440006, 114.49290725282604 36.883526889530046, 114.4…
756	MULTIPOLYGON (((114.39604084770399 36.874045742168, 114.39410145080276 36.8747254903422, 114.38139239377108 36.876188897239516, 114.37574643040988 36.877910762802905, 114.37330683849612 36.878491871253125, 114.3703702987745 36.878375473868914, 114.36461655018056 36.87635881859609, 114.35535941287868 36.8758546390909, 114.3454807417817 36.877142696936914, 114.33984136695167 36.874681692296825, 114…
757	MULTIPOLYGON (((114.22795273424799 36.86582124732001, 114.22540521984044 36.867318914579464, 114.21948102437612 36.8743125463069, 114.21338709187724 36.88133877557671, 114.21407389919199 36.883298298872006, 114.2179940870103 36.88288108797842, 114.2267072861587 36.87484075826392, 114.23022667950696 36.87297849423845, 114.23291292171332 36.87171073534327, 114.23360707445599 36.8709615566, 114.2333…
758	MULTIPOLYGON (((114.241831569304 36.864793185464, 114.24104140832807 36.866059156043576, 114.24039240271098 36.86961705700354, 114.23428172044026 36.87017849398209, 114.23360707445599 36.8709615566, 114.23291292171332 36.87171073534327, 114.23022667950696 36.87297849423845, 114.2267072861587 36.87484075826392, 114.2179940870103 36.88288108797842, 114.21407389919199 36.883298298872006, 114.2123435…
759	MULTIPOLYGON (((114.52814679619999 36.863765123608005, 114.51889423949599 36.863765123608005, 114.51889423949599 36.868905432888006, 114.52814679619999 36.868905432888006, 114.52814679619999 36.863765123608005)))
760	MULTIPOLYGON (((114.53996950754399 36.863765123608005, 114.52814679619999 36.863765123608005, 114.52814679619999 36.868905432888006, 114.53968343979487 36.86919256735169, 114.54121568115606 36.8669321677991, 114.54022137767888 36.86402728440112, 114.53996950754399 36.863765123608005)))
761	MULTIPOLYGON (((114.50604346629599 36.862737061752, 114.50244524979999 36.862737061752, 114.5021551348103 36.864503070474306, 114.50193121887199 36.868391401960004, 114.50861362093599 36.868391401960004, 114.50861362093599 36.869419463816, 114.509641682792 36.869933494744004, 114.50987146566044 36.86879524754748, 114.510669744648 36.868391401960004, 114.51007420417709 36.86476601561637, 114.51066…
762	MULTIPOLYGON (((114.51272586836 36.862737061752, 114.510669744648 36.86325109268, 114.51007420417709 36.86476601561637, 114.510669744648 36.868391401960004, 114.51347780801157 36.86866752416443, 114.51889423949599 36.868905432888006, 114.51889423949599 36.863765123608005, 114.51475774000245 36.863466129788186, 114.51272586836 36.862737061752)))
763	MULTIPOLYGON (((114.44076153843999 36.867363340104006, 114.4414523459344 36.8681089108421, 114.44518043492955 36.86875806940724, 114.45797178585309 36.86812459782111, 114.46749114669599 36.867877371032, 114.46770110122299 36.86346104720699, 114.468005177624 36.862223030824005, 114.46725323797241 36.86194690861958, 114.45916418450113 36.86147109117243, 114.45337440291642 36.86404124581243, 114.448…
764	MULTIPOLYGON (((114.23412110538399 36.861194968968, 114.23349125749 36.86210719817104, 114.23124687042123 36.862947016278994, 114.22886739493278 36.86449648194312, 114.22795273424799 36.86582124732001, 114.22978027514544 36.86810596169005, 114.23075147170255 36.86970490408596, 114.23286446071344 36.87016208540205, 114.23332162634254 36.87073296594196, 114.23360707445599 36.8709615566, 114.2342817…
765	MULTIPOLYGON (((114.49473478588 36.861194968968, 114.49473478588 36.868391401960004, 114.50193121887199 36.868391401960004, 114.5021551348103 36.864503070474306, 114.50244524979999 36.862737061752, 114.50193121887199 36.862737061752, 114.49696992939639 36.86245698642887, 114.49627687866399 36.861708999896, 114.49542149907286 36.86153631763113, 114.49473478588 36.861194968968)))
766	MULTIPOLYGON (((114.50141718794399 36.860680938040005, 114.49670450571163 36.86086365997144, 114.49627687866399 36.861708999896, 114.49696992939639 36.86245698642887, 114.50193121887199 36.862737061752, 114.50141718794399 36.860680938040005)))
767	MULTIPOLYGON (((114.478285796184 36.859652876184, 114.47794444752087 36.86033958937688, 114.477771765256 36.867877371032, 114.48890776340711 36.86770468876713, 114.48959447659999 36.867363340104006, 114.48982306725804 36.86296565241005, 114.49010850752799 36.860680938040005, 114.48872362964757 36.860148616094484, 114.48378743933837 36.860762604452695, 114.48057926388832 36.861491358749305, 114.47…
768	MULTIPOLYGON (((114.490622538456 36.859138845256005, 114.49028118979287 36.859825558448875, 114.49010850752799 36.860680938040005, 114.48982306725804 36.86296565241005, 114.48959447659999 36.867363340104006, 114.49026258503577 36.8681110756452, 114.49473478588 36.868391401960004, 114.49473478588 36.861194968968, 114.493706724024 36.859652876184, 114.49302001083112 36.85931152752088, 114.490622538…
769	MULTIPOLYGON (((114.477771765256 36.858624814328, 114.47595355026756 36.85886272305158, 114.47234680005499 36.8608750487182, 114.468519208552 36.861194968968, 114.468005177624 36.861194968968, 114.468005177624 36.862223030824005, 114.46770110122299 36.86346104720699, 114.46749114669599 36.867877371032, 114.477771765256 36.867877371032, 114.47794444752087 36.86033958937688, 114.478285796184 36.859…
770	MULTIPOLYGON (((114.50141718794399 36.857596752472006, 114.49473478588 36.858624814328, 114.49405208855374 36.85897017885775, 114.493706724024 36.859652876184, 114.49473478588 36.861194968968, 114.49542149907286 36.86153631763113, 114.49627687866399 36.861708999896, 114.49670450571163 36.86086365997144, 114.50141718794399 36.860680938040005, 114.50223529527301 36.85944292165701, 114.5024452497999…
771	MULTIPOLYGON (((114.50244524979999 36.8581107834, 114.50223529527301 36.85944292165701, 114.50141718794399 36.860680938040005, 114.50193121887199 36.862737061752, 114.50244524979999 36.862737061752, 114.50604346629599 36.862737061752, 114.50604346629599 36.8581107834, 114.50604346629599 36.857596752472006, 114.50244524979999 36.857596752472006, 114.50244524979999 36.8581107834)))
772	MULTIPOLYGON (((114.51118377557599 36.857082721544, 114.506557497224 36.857082721544, 114.506557497224 36.8581107834, 114.50604346629599 36.8581107834, 114.50604346629599 36.862737061752, 114.50604346629599 36.86325109268, 114.510669744648 36.86325109268, 114.51089366058629 36.8588487302663, 114.51118377557599 36.857082721544)))
773	MULTIPOLYGON (((114.51118377557599 36.857082721544, 114.51089366058629 36.8588487302663, 114.510669744648 36.86325109268, 114.51272586836 36.862737061752, 114.51314019284945 36.85942077164266, 114.51272586836 36.857596752472006, 114.51203915516712 36.85725540380888, 114.51118377557599 36.857082721544)))
774	MULTIPOLYGON (((114.519408270424 36.856568690616, 114.513239899288 36.856568690616, 114.51272586836 36.856568690616, 114.51272586836 36.857596752472006, 114.51314019284945 36.85942077164266, 114.51272586836 36.862737061752, 114.51475774000245 36.863466129788186, 114.51889423949599 36.863765123608005, 114.51917967976594 36.861480409237956, 114.519408270424 36.856568690616)))
775	MULTIPOLYGON (((114.52763276527199 36.856568690616, 114.519408270424 36.856568690616, 114.51917967976594 36.861480409237956, 114.51889423949599 36.863765123608005, 114.52814679619999 36.863765123608005, 114.52843957797612 36.85841749521349, 114.52763276527199 36.856568690616)))
776	MULTIPOLYGON (((114.478285796184 36.857596752472006, 114.477771765256 36.858624814328, 114.477771765256 36.859652876184, 114.478285796184 36.859652876184, 114.4786964185464 36.859140100214326, 114.48057926388832 36.861491358749305, 114.48378743933837 36.860762604452695, 114.48872362964757 36.860148616094484, 114.49010850752799 36.860680938040005, 114.49028118979287 36.859825558448875, 114.4906225…
777	MULTIPOLYGON (((114.49473478588 36.854512566904006, 114.49152538684558 36.85474699311824, 114.490622538456 36.856054659688006, 114.490622538456 36.859138845256005, 114.49302001083112 36.85931152752088, 114.493706724024 36.859652876184, 114.49405208855374 36.85897017885775, 114.49473478588 36.858624814328, 114.49473478588 36.854512566904006)))
778	MULTIPOLYGON (((114.20790552805599 36.885354422584, 114.2099418822527 36.88409554251894, 114.21201777547999 36.884840391656006, 114.21234353324687 36.883571001315005, 114.21407389919199 36.883298298872006, 114.21338709187724 36.88133877557671, 114.21948102437612 36.8743125463069, 114.22540521984044 36.867318914579464, 114.22795273424799 36.86582124732001, 114.22886739493278 36.86449648194312, 114…
779	MULTIPOLYGON (((114.49473478588 36.854512566904006, 114.49473478588 36.858624814328, 114.50141718794399 36.857596752472006, 114.50141718794399 36.855026597832, 114.49881594171161 36.853842136795336, 114.49473478588 36.854512566904006)))
780	MULTIPOLYGON (((114.50244524979999 36.853484505048, 114.50164697081244 36.85388835063548, 114.50141718794399 36.855026597832, 114.50141718794399 36.857596752472006, 114.50244524979999 36.8581107834, 114.50244524979999 36.857596752472006, 114.50604346629599 36.857596752472006, 114.50604346629599 36.8581107834, 114.506557497224 36.8581107834, 114.506557497224 36.857082721544, 114.506557497224 36.85…
781	MULTIPOLYGON (((114.51118377557599 36.852970474120006, 114.506557497224 36.852970474120006, 114.506557497224 36.853998535976004, 114.506557497224 36.857082721544, 114.51118377557599 36.857082721544, 114.51118377557599 36.852970474120006)))
782	MULTIPOLYGON (((114.51118377557599 36.852970474120006, 114.51118377557599 36.857082721544, 114.51203915516712 36.85725540380888, 114.51272586836 36.857596752472006, 114.51272586836 36.856568690616, 114.513239899288 36.856568690616, 114.513029944761 36.85472252143099, 114.51272586836 36.853484505048, 114.51203915516712 36.85314315638488, 114.51118377557599 36.852970474120006)))
783	MULTIPOLYGON (((114.51272586836 36.853484505048, 114.513029944761 36.85472252143099, 114.513239899288 36.856568690616, 114.519408270424 36.856568690616, 114.519408270424 36.852456443192004, 114.51765060717452 36.85173415193075, 114.51337483868139 36.852579052619895, 114.51272586836 36.853484505048)))
784	MULTIPOLYGON (((114.54459578589599 36.851942412264, 114.54099756939999 36.851942412264, 114.54099756939999 36.852456443192004, 114.54078761487301 36.86252710722501, 114.53996950754399 36.863765123608005, 114.54022137767888 36.86402728440112, 114.54121568115606 36.8669321677991, 114.53968343979487 36.86919256735169, 114.52814679619999 36.868905432888006, 114.52797411393512 36.873873059903126, 114.…
785	MULTIPOLYGON (((114.545109816824 36.852456443192004, 114.54678568816493 36.86046646566306, 114.54741316732509 36.86991667830251, 114.54500782008651 36.8828536043912, 114.5443485591069 36.8897334741469, 114.54408175496799 36.891008762792005, 114.54442310363112 36.89169547598488, 114.54459578589599 36.892550855576005, 114.54580942471361 36.892007176257685, 114.55287289487157 36.894372145212316, 114…
786	MULTIPOLYGON (((114.528660827128 36.850914350408004, 114.52482005856264 36.85118582926665, 114.519408270424 36.85142838133601, 114.519408270424 36.852456443192004, 114.519408270424 36.856568690616, 114.52763276527199 36.856568690616, 114.52853122130746 36.855209100145736, 114.528964903529 36.853274550521014, 114.529174858056 36.852970474120006, 114.52883350939287 36.85228376092713, 114.5286608271…
787	MULTIPOLYGON (((114.536371291048 36.85142838133601, 114.53594432285347 36.85227237218037, 114.53174501269599 36.852456443192004, 114.53174501269599 36.852970474120006, 114.529174858056 36.852970474120006, 114.528964903529 36.853274550521014, 114.52853122130746 36.855209100145736, 114.52763276527199 36.856568690616, 114.52843957797612 36.85841749521349, 114.52814679619999 36.863765123608005, 114.5…
788	MULTIPOLYGON (((114.528660827128 36.850914350408004, 114.52883350939287 36.85228376092713, 114.529174858056 36.852970474120006, 114.53174501269599 36.852970474120006, 114.53174501269599 36.852456443192004, 114.53157233043112 36.85160106360088, 114.53123098176799 36.850914350408004, 114.53047352029981 36.85061658017255, 114.528660827128 36.850914350408004)))
789	MULTIPOLYGON (((114.53123098176799 36.850914350408004, 114.53157233043112 36.85160106360088, 114.53174501269599 36.852456443192004, 114.53594432285347 36.85227237218037, 114.536371291048 36.85142838133601, 114.536371291048 36.85040031948, 114.53123098176799 36.85040031948, 114.53123098176799 36.850914350408004)))
790	MULTIPOLYGON (((114.54048353847199 36.85142838133601, 114.54048353847199 36.852456443192004, 114.54099756939999 36.852456443192004, 114.54099756939999 36.851942412264, 114.54459578589599 36.851942412264, 114.54432791504252 36.8502428222108, 114.54325207064848 36.84868460321239, 114.54074312660055 36.85041688492983, 114.54048353847199 36.85142838133601)))
791	MULTIPOLYGON (((114.51786617763999 36.845774041128, 114.51263642120571 36.84642815677851, 114.510669744648 36.847316133912, 114.5109598596377 36.8490821426343, 114.51118377557599 36.852970474120006, 114.51203915516712 36.85314315638488, 114.51272586836 36.853484505048, 114.51337483868139 36.852579052619895, 114.51765060717452 36.85173415193075, 114.519408270424 36.852456443192004, 114.51940827042…
792	MULTIPOLYGON (((114.39604084770399 36.874045742168, 114.39652742641874 36.874590331331106, 114.4009530526223 36.87356063802929, 114.40956156471631 36.87091477802861, 114.41980844058448 36.86970462172034, 114.42766821317063 36.86917691174664, 114.43636485471269 36.86674819090934, 114.43819138379999 36.867877371032, 114.43819138379999 36.867363340104006, 114.44076153843999 36.867363340104006, 114.4…
793	MULTIPOLYGON (((114.46646308483999 36.843203886488006, 114.46670563690935 36.85169986019464, 114.4681819385034 36.855814272421746, 114.468519208552 36.861194968968, 114.47234680005499 36.8608750487182, 114.47595355026756 36.85886272305158, 114.477771765256 36.858624814328, 114.478285796184 36.857596752472006, 114.478285796184 36.843203886488006, 114.477771765256 36.843203886488006, 114.4777717652…
794	MULTIPOLYGON (((114.49473478588 36.842175824632, 114.49406711667963 36.85020856184866, 114.49473478588 36.854512566904006, 114.49881594171161 36.853842136795336, 114.50141718794399 36.855026597832, 114.50164697081244 36.85388835063548, 114.50244524979999 36.853484505048, 114.50271672865864 36.84964373648265, 114.50295928072799 36.843203886488006, 114.50244524979999 36.843203886488006, 114.5024452…
795	MULTIPOLYGON (((114.50295928072799 36.843203886488006, 114.50271672865864 36.84964373648265, 114.50244524979999 36.853484505048, 114.50587078403112 36.853657187312876, 114.506557497224 36.853998535976004, 114.506557497224 36.852970474120006, 114.51118377557599 36.852970474120006, 114.5109598596377 36.8490821426343, 114.510669744648 36.847316133912, 114.51036566824698 36.84607811752902, 114.510155…
796	MULTIPOLYGON (((114.51015571372 36.843203886488006, 114.51036566824698 36.84607811752902, 114.510669744648 36.847316133912, 114.51263642120571 36.84642815677851, 114.51786617763999 36.845774041128, 114.51826450141085 36.844825637751384, 114.51786617763999 36.843203886488006, 114.517352146712 36.843203886488006, 114.517352146712 36.842175824632, 114.51015571372 36.842175824632, 114.51015571372 36.…
797	MULTIPOLYGON (((114.48445416732 36.841661793704006, 114.4826881585977 36.8419519086937, 114.47889426272559 36.8424155844191, 114.478285796184 36.843203886488006, 114.478285796184 36.857596752472006, 114.47907594931642 36.85735884374843, 114.4818562153532 36.85633787240694, 114.48958766845111 36.85493608396315, 114.49034641625157 36.85581675096443, 114.490622538456 36.856054659688006, 114.49152538…
798	MULTIPOLYGON (((114.51786617763999 36.843203886488006, 114.51826450141085 36.844825637751384, 114.51786617763999 36.845774041128, 114.518684284969 36.84752608843899, 114.51910419402299 36.850190364953015, 114.519408270424 36.85142838133601, 114.52482005856264 36.85118582926665, 114.528660827128 36.850914350408004, 114.52835850766863 36.84319613712037, 114.52543260371878 36.84168883805581, 114.518…
799	MULTIPOLYGON (((114.48445416732 36.841661793704006, 114.48514088051287 36.842003142367126, 114.49473478588 36.842175824632, 114.49446525220675 36.83941488495336, 114.49336631657961 36.83680692469396, 114.48788183498026 36.83763463245412, 114.4865908279822 36.83924684603427, 114.48473860362328 36.84002730461367, 114.48445416732 36.841661793704006)))

## Sheet: Sheet2
Gid	Stop_id	Stop_name	Longitude	Latitude
316	75320d862f864ac7913a	左岸春天	114.498	37.0787
316	284cf2956cd74b98a23f	天一城北站	114.493	37.0785
372	cc0821ed7c194a89855c	家乐园天一城	114.491	37.0762
372	0675392212764b908ac8	中心汽车站东口	114.492	37.0724
354	f9af168b2d364010a2d3	人民医院	114.492	37.068
373	eb29229920d343089ca3	新世纪广场西口	114.492	37.0647
412	e137bdc640024105bde5	甜橙国际	114.493	37.059
416	47f9e88ae30241879c55	邢台日报社	114.493	37.055
438	ade6b3c2c8ff481fae23	邯郸路口	114.493	37.0506
459	7989a79aedb5467a94e0	冀南装饰城西口	114.493	37.0475
460	b9ebe0882aa344cd909f	新华路丰仓街口	114.493	37.0452
475	47ee020331594105be22	新华路龙泉街口	114.494	37.041
495	f146cf84d3c54a538582	瀚业 紫御澜湾	114.494	37.0377
495	d058e2ee07654912abc7	东郭村	114.494	37.0339
538	91c43a8c81ad48e5a68b	南陈村	114.494	37.0257
490	776096785964859392	中航长征汽车	114.345	37.0372
538	eb695619d23f4760beec	金太阳商贸城	114.494	37.0194
490	776096368434479104	中航长征汽车	114.345	37.0373
539	776097432739119104	兴台古镇路口	114.339	37.0218
539	776097746447892480	兴台古镇路口	114.339	37.0218
539	776099310495465472	兴台古镇	114.346	37.0173
539	776099589664145408	兴台古镇	114.346	37.0174
554	409b6381012247fabf93	电厂路口	114.496	37.0166
650	bff2918b5f434bb6892a	电厂游泳馆	114.497	37.0131
650	52462c31592843868678	南康庄	114.499	37.0061
650	77c7cc76ec144979a76b	邢台石油库	114.5	37.0001
650	e5a910ffd15e45fbb79b	马庄	114.501	36.9849
663	5776c765a59c4bea848f	新建村	114.501	36.9781
663	710385dda0f14032ab58	东户路口	114.5	36.9715
679	994617628ca7419393b9	留客	114.5	36.9628
699	c0258481f7474e1698ff	留村路口	114.499	36.9527
699	f2bb99a09c7a456fb81d	刘胡庄	114.5	36.9446
689	de13408ea723464f8b16	沙河城镇	114.498	36.9376
699	9134335bf46e4572a4b5	韩庄	114.491	36.9194
699	150453451c5346059c40	纬三路口	114.491	36.9093
731	a4385b6f05b04736bd69	周庄	114.492	36.9016
731	f7207a29f43042168586	碧水嘉园	114.492	36.8955
731	47f9ec1fcaca4473b334	竺村	114.492	36.8909
755	161d7aaf88364e5a95a5	沙河汽车站	114.493	36.885
755	e51c6d37d35848ed9447	康桥水榭	114.493	36.8788
231	801764828673867776	信都区公安分局	114.451	37.115
740	a9311d02e40d4f548c73	杨庄	114.495	36.8747
745	ba690eb4eafb4241b12a	财政局	114.502	36.874
751	31b26f106e5e4eb1b655	地税局	114.502	36.8701
765	1f8c13a1eff742848e22	梅花公园	114.502	36.8677
771	5082908005964d5f8a74	沙河武装部	114.502	36.8587
780	14952ae00d814d1d96e3	工商银行	114.502	36.8563
794	307f68151f7b4e4393f9	褡裢村	114.502	36.8532
794	c596d151bc3742be8267	零部件市场东口	114.503	36.8439
794	2967ce33c1184583be7e	机械零部件市场	114.498	36.8427
794	7bc4e9a5c6ae42148a4e	零部件市场东口	114.503	36.8439
794	f143687fa6a74995bd6e	褡裢村	114.503	36.8511
780	340bc388457343d18f1e	沙河劳动技工学校	114.503	36.8548
770	f3cf253683e040fb8aed	沙河武装部	114.502	36.8594
765	6c1bc92c88d845858efa	沙河国税局	114.502	36.8638
751	bc155c9b24614fc39260	应急管理局	114.502	36.8717
751	c3e7d67e775847f29f9e	应急管理局	114.502	36.8729
740	85cc2596bb2d48ef9343	杨庄	114.495	36.8751
755	20e16e4bce514afabc76	康桥水榭	114.494	36.8784
740	ce810854403b44e4a213	沙河汽车站	114.493	36.8845
731	a36091ccf1c24b71b9a1	竺村	114.493	36.891
731	8e5959eb67b34b1f8cd7	碧水嘉园	114.492	36.896
730	75c0c818b77044769518	周庄	114.492	36.9009
701	5ba74e8ea9bb453aaf0b	纬三路口	114.492	36.9091
701	ec944392e8524a8ebe53	韩庄	114.492	36.9221
689	e34a7565b4744d78b116	沙河城镇	114.499	36.9391
689	92c76913341644d990b3	刘胡庄	114.5	36.9446
699	5ac0aa8b340b4ff7ada2	留村路口	114.499	36.9546
679	32ce24aca41544ff8e98	留客	114.501	36.9609
663	9c29c5caa0df43969a9b	东户路口	114.501	36.9715
663	b233e0ab8d6949998c20	新建村	114.501	36.9773
647	5a5238e6266a4c4dbb0e	马庄	114.501	36.9851
610	fd5dfe55d8c542fdbfd3	邢台石油库	114.5	36.9998
610	9d153e65029b496cbe2b	南康庄	114.499	37.006
650	0196635846104e2fb933	电厂游泳馆	114.497	37.0129
554	7067c8b4a2324624aec6	电厂路口	114.496	37.0163
554	52e1e0efeade47d3a43e	金太阳商贸城	114.495	37.0191
538	f1d77816d7c84ccf8239	南陈村	114.494	37.0254
496	a3d6fda7245840f38722	东郭村	114.494	37.0336
496	2929d6fceddb4cd481d6	瀚业 紫御澜湾	114.494	37.0371
475	957015892473020416	新华路龙泉街口	114.494	37.0404
475	be305b827aae40d9bb34	新华路丰仓街口	114.494	37.044
459	e47e6a2be85e43de9163	冀南装饰城西口	114.494	37.0472
443	537545bd7501400b9215	邯郸路口	114.493	37.0501
416	8298e3f5f3d1473cbb0b	邢台日报社	114.493	37.0554
412	f78b9cecf9b0483faf0a	甜橙国际	114.493	37.0588
374	4cef9a460d664c28a2f6	新世纪广场西口	114.492	37.0647
361	2518108adcdf47fc8d31	人民医院	114.493	37.068
348	b34a5b32ad494497861c	中心汽车站东口	114.492	37.0718
335	15fc3051ffb841dbaab5	家乐园天一城	114.491	37.0758
316	a50a415a3d11488fa34b	天一城北站	114.493	37.0783
316	ce01608229e4438fba95	左岸春天	114.497	37.0786
794	264cc250baec452d92ab	机械零部件市场	114.498	36.8427
475	6541405757b14cb6a4d7	中山医院	114.494	37.0404
313	f31d586daa32475d888b	团结街开元路口	114.507	37.079
299	155a53d4374647899314	万达广场	114.509	37.0851
285	35647233ffdf4f9ea4a2	豫东市场	114.509	37.093
286	d0827b791b06467695e2	信都区人民医院	114.509	37.0999
285	f79366b3151749489dd6	电信大厦	114.511	37.1048
240	3edea80bbf304f3d9b6b	邢州襄都路口	114.52	37.1043
253	801765201706876928	信都区公安分局	114.451	37.1147
241	e84b936089f741feadc5	世纪名都	114.525	37.1044
242	330ab0a83dd34e809dab	晏家屯	114.566	37.1043
245	7421a846a9fb446396fb	王家屯	114.588	37.1043
246	aa37df2fecde4b85b93e	心河路口	114.607	37.1039
247	1afc09d94be747ef904c	东湖床品公司	114.627	37.1038
244	0704dd4c58ad4db791fb	河头村	114.635	37.1046
217	0e4f9ecfabdc4890b2f9	任泽区政府南门	114.667	37.1202
222	5494f57530ce4714ac6a	乾客隆南口	114.676	37.1181
223	e01143c2ba47448cb150	任泽一中	114.682	37.1164
224	18ccdc52a787449ea950	东方书香园	114.688	37.1164
355	0a0b782afdce47b4aa41	彰台村	114.703	37.1164
355	8c71632ef2cf47fbb739	彰台村	114.703	37.1165
224	0e1d146fbaf34684b2ab	东方书香园	114.688	37.1165
223	1e6cd520cad34e2b8dff	任泽一中	114.682	37.1165
222	efb27419266d4babad09	乾客隆南口	114.676	37.1183
217	0a536667474c4bb99ca1	任泽区政府南门	114.668	37.1203
244	b7ecd0e842fe420994ea	河头村	114.636	37.1044
247	990164ee80ac47539050	东湖床品公司	114.63	37.1041
245	a183c54f40234a6bae24	心河路口	114.604	37.1041
241	dc8f4abc0dfd4ac38e66	界家屯	114.532	37.1053
241	e7d945df5c52441a94c5	世纪名都	114.525	37.1047
240	0edb3eea0d7347acaf38	邢州襄都路口	114.52	37.1046
286	40e363196a774f62ad12	信都区人民医院	114.509	37.1003
286	e48eb73cd70f4ab6b11b	豫东市场	114.509	37.0936
299	2a96f0976bbf465a8c42	万达广场	114.509	37.0856
211	753717897859301376	水产公司	114.474	37.1434
301	4fa34ead0731402bb77f	新立方灯饰广场	114.509	37.0878
285	6e520868e3064a8ab6c7	电信大厦	114.511	37.1044
242	fb0c574352524dc88bf8	晏家屯	114.566	37.1039
245	9433837d36a448f09cdb	王家屯	114.589	37.1039
244	c781842c5ef44f4eb720	太平庄	114.647	37.1064
234	06bee7dbbd7b4dae880e	任泽菜市场	114.658	37.1125
234	d77b2c1d800c476caebc	于家屯路口	114.661	37.1139
227	4899a7fb99194085a964	新东方小区	114.664	37.117
227	9aced4e567ad488fb6fa	任泽区政府	114.664	37.1194
215	9dcca485db174b519860	任泽区政府	114.664	37.1222
234	52926baae122464eb39d	新东方小区	114.664	37.1171
234	5ed1a66b026947fab6e3	于家屯路口	114.661	37.114
234	a0c57208a2c3494392bc	任泽菜市场	114.659	37.1129
244	10bf5a6ba73741108b33	太平庄	114.645	37.1058
267	1a026bb17a4e4c8183e2	王家屯	114.592	37.1039
299	9e59f3ace4a346d4b6ce	新立方灯饰广场	114.509	37.088
313	b213067e0d16476ab7e2	水产公司	114.509	37.0826
313	750ff2ce73204f82af96	团结街开元路口	114.507	37.0792
241	dcc65250df7d4034a624	界家屯	114.532	37.1049
243	0a96d779a2414fb39567	苏家屯	114.574	37.104
246	ea79639eab6748e1a1dc	李道村	114.613	37.104
287	80aab402073245019ea3	河头西站	114.632	37.1044
247	8342e1533b074b44a2d5	北人印刷公司	114.635	37.1093
247	0c5540fde6ef46c49fab	蓝天精细化工	114.639	37.1092
234	30845dd341c647c1a909	柴庄	114.652	37.1196
215	3b675c4bb9864f55b248	任泽区二院	114.659	37.1204
86	f5bfd34a80974af28877	邢工机械集团	114.794	37.2529
86	4e7f0ee1a33149d18e8d	邢工机械集团	114.794	37.2529
215	9541476ad47145648d49	任泽区二院	114.659	37.1206
247	ffd274dfc3084a90b7b2	蓝天精细化工	114.64	37.1093
247	0dd0b3e59a3546a5a64b	北人印刷公司	114.636	37.1093
287	00fee7d203824d25ac2e	河头西站	114.632	37.1045
246	20f83c0fcd6e4efbb4ad	李道村	114.613	37.104
243	1b64471ef52640e999c9	苏家屯	114.575	37.1042
241	0873b37604574df9b5a4	三合庄	114.545	37.1039
244	4103ddf887724d92bd54	华通公司	114.64	37.105
198	d883eb9588cc4945a2e3	任泽区财政局	114.664	37.1272
215	807a411d1b434be793ae	任泽区财政局	114.664	37.1256
244	999c68c0c0144e4aa633	华通公司	114.641	37.1052
191	f853f245e31545f7a6d9	任泽区邮政局	114.666	37.1282
194	4282a4e5e95546139e29	周庄	114.672	37.1281
194	a2051efae1ea43558a2f	周庄	114.673	37.1282
191	65101ba9e32d48bfa88b	任泽区邮政局	114.666	37.1283
241	8900ddf352f244a28900	三合庄	114.546	37.1043
239	c6f260dbfbec48b2a3bd	公交三公司	114.502	37.1098
239	947bdf6e27074252b3cc	107路口	114.502	37.1057
239	66fea154b2024d0c80e6	邢州大道	114.506	37.1044
286	3b8e50b1da7447718edc	开元邢州大道口	114.509	37.1034
285	e3368fa69b8c4770bd52	翟村小区	114.511	37.0979
285	16e7b084ce9d45fe8321	眼科医院东站	114.521	37.094
285	0c85c67f0a6f4102b4e9	省眼科医院	114.518	37.0914
285	e2f921c8381e40cea4d0	全都城	114.512	37.0914
286	339c8144f25b42268ee6	豫东市场南口	114.508	37.0914
284	2cdf5457fb614916b33b	豫让桥	114.503	37.0915
284	9d532468c17845d996f5	邢台学院	114.5	37.0913
284	42467d76fe6e46a0b85d	豫让桥	114.502	37.0913
300	241a205917d4434a85b0	豫让桥市场	114.504	37.0903
299	4e87cfcfba574c2383c9	工行豫办	114.504	37.0883
300	b6e23b156894459e9588	三中北校区	114.504	37.0857
313	bec2de018c7f45c1b481	万达广场南口	114.505	37.0838
313	4dd7db45659f419dbb17	开元泉南街口	114.509	37.0827
313	4f466a32c8da4853a5ef	市信访局	114.502	37.0789
349	0a12d5100f4d42aeb71f	市医院	114.5	37.0757
349	b0fe272894e34ce988e4	襄都区政府	114.5	37.0715
361	4d321cd95a9b43c1b4a6	清风楼	114.5	37.0665
374	9d809d86a51b4fa2991a	华业通讯广场	114.499	37.0628
374	c7ecefc4e37c41bcb8d6	新世纪广场	114.495	37.0625
354	753718646433513472	新世纪广场西口	114.492	37.0671
354	1b932acfa3334f1bbf51	大通街	114.49	37.0669
354	d089160bf03a48ad9315	火车站	114.488	37.0691
354	44ab3f8794934e8f9b00	火车站	114.488	37.0698
354	d32f12d9e01340feabd9	大通街	114.49	37.0669
373	0e8dda44626f40f48725	新世纪广场西口	114.492	37.0647
231	801765421815562240	消防支队	114.451	37.1199
374	a2a8bd43320d479791d9	新世纪广场	114.495	37.0624
374	8717f3b28e964f7e9df4	华业通讯广场	114.499	37.0626
361	4d636829d6fb4a0d9d40	清风楼	114.5	37.0664
348	2198962e087140f89831	襄都区政府	114.5	37.071
349	ce80c6b34f1d47e3b97b	市医院	114.5	37.0756
313	785e75c12ee4443eb270	市信访局	114.502	37.0787
313	f1647a9b5ae048f8a8c4	开元泉南街口	114.509	37.0821
299	e6e81169e8274426acde	万达广场南口	114.507	37.0841
299	c9892248d0f84cee8901	三中北校区	114.504	37.0855
299	f91724020d9643679c21	工行豫办	114.504	37.0881
286	b4f7850a28794b7e88ce	豫让桥市场	114.504	37.0906
286	1a8d9e0c17f24af8b501	豫东市场南口	114.507	37.0913
285	aa7c371859364a3a81ad	全都城	114.511	37.0912
285	ce394b0e5b4e4264bbb0	省眼科医院	114.518	37.0912
289	ae9aa4e1723444c5b8fe	眼科医院东站	114.521	37.0935
285	1ef967d991bd4fd5a4bd	翟村小区	114.511	37.0982
286	499ed5c7928c4a549007	开元邢州大道口	114.509	37.1027
239	c02fc3031c6f4647be7d	邢州大道	114.506	37.1048
239	498dd9ba4b5842b48c76	107路口	114.502	37.1061
239	df69cef6703a45929817	公交三公司	114.502	37.1098
285	bef2d3d63953433f865a	高家屯新区	114.521	37.0996
322	e6ba3adf1a9e41ed9efd	国金小区	114.521	37.0862
301	8bb51843fc794c9e97a0	王庄北站	114.519	37.084
301	c68e6d312ef94f3f9690	高庄桥	114.516	37.0838
301	9632b05e568049d1a43a	开元路口	114.51	37.0838
300	a26fa9579ad142d7bf12	盛德龙公司	114.502	37.084
300	fff1d67de92944778372	造纸厂生活区	114.498	37.0841
300	477d93405b4b4747b8a1	三义庙	114.495	37.0841
321	2594e34b25f34aec9f9d	电缆厂	114.49	37.0818
507	bd661f395b6740a7ad67	新华路七里河大桥	114.494	37.0308
507	b66f4ec68643475fa5ff	南陈村北站	114.493	37.0275
507	1b74884a08724e7782d2	遇建商务中心	114.484	37.0243
507	e30bf22b570746d3be58	锦江不夜城	114.483	37.0238
507	f5da2c3df566421fbf48	锦江不夜城	114.482	37.0238
538	f628caba08404216b00f	遇建商务中心	114.484	37.0242
507	34e294d98a9841ff92b2	南陈村北站	114.493	37.0276
507	deb8ef3337d9408d999c	新华路七里河大桥	114.494	37.0307
321	a04fe1e5abde42f8ab2f	电缆厂	114.491	37.0813
300	cae90dea625845aca504	三义庙	114.494	37.0839
300	4d32413a67cd4e12bca8	造纸厂生活区	114.499	37.0839
300	50c9823a2a134e689f14	盛德龙公司	114.502	37.0839
301	8bd3cbe2c66f46e08ca5	开元路口	114.511	37.084
301	39bcc61868014123bf9c	高庄桥	114.516	37.084
301	c39974a64a9d46d7a159	王庄北站	114.519	37.0838
301	d94fa363ec7241d1a5b6	国金小区	114.521	37.0856
285	4dcb8b50d2544048affc	高家屯新区	114.521	37.0993
367	853a0bf074c04f76a7b3	白佛	114.749	37.0674
367	baaed6a920314b1fbdf4	白佛	114.749	37.0676
583	18b66bb721034e728366	县城管局	114.683	37.0043
553	c75abe4227e84a759a62	宋璟街口	114.683	37.0116
553	4bb7cbb1aa39465388bd	裴庄路口	114.683	37.0169
553	ce9deafb06e44fa5a274	东韩路口	114.683	37.0211
553	ed4fff368384459190bb	东韩信用社	114.683	37.0234
553	02b44d647b7840d6a036	路庄南站	114.685	37.0306
502	690418847be54ab7a009	路庄北站	114.685	37.0327
502	431b00b3a1c240e6a558	郑庄路口	114.685	37.0388
553	ffc8a2f81a4c413faebf	侯庄路口	114.685	37.0414
468	4d0c5a35303941efb38b	南师路口	114.685	37.0474
468	db3468cef1434c6bbfc8	三张南站	114.685	37.0505
468	8ed2c11826044419bcdb	三张北站	114.685	37.054
402	c5b237ef23e14ddd97ea	贾宋路口	114.684	37.0664
355	631927d353c44424b608	贾宋客运站	114.685	37.0669
355	c7d4a4cae507407bbba1	北王庄	114.697	37.0673
355	f8015b25094d4627a337	齐庄	114.702	37.0675
355	8ebc098ca0484372a48f	北师	114.705	37.0677
355	1ca0adcca068443aa4fa	邵屯路口	114.708	37.0678
355	149494f6453145c990c8	万鹏公司	114.712	37.0679
355	8395c82fee3b41a7b81b	南和农业嘉年华	114.717	37.0678
355	286bbc23dcf04027974c	寺上	114.722	37.0678
355	a70b8afa2f664f03b946	粮食储备库	114.727	37.0677
355	f244f558e21a42d6ae56	武庄学校	114.735	37.0677
553	b53e553e6bff4c649847	武庄村	114.738	37.0675
367	86fd5e7ce88941a89e0d	白佛东站	114.752	37.0674
367	d0014483bc854a90b18f	苏史张	114.757	37.0673
367	b4041652351844599cda	岗上	114.78	37.0651
367	4ed5617f64784493a334	春蕾学校	114.788	37.0659
367	1806431ad1fd481a841e	郝桥工商所	114.797	37.0681
367	9ca8200a19ad44f8bf2a	桥头站	114.817	37.0712
367	7164bfa9334e4aa0a12b	西泥井	114.832	37.0705
367	463fc79118c44020a4c0	东泥井	114.84	37.0721
367	9595fdb01eb24e429efb	西高庄	114.848	37.0728
367	d35d53c97fe546f2b80a	史召乡政府	114.852	37.0723
367	cf17544c6a944eecac3f	济民骨科医院	114.865	37.0707
367	c9dfab9eed9a4be585c5	史召路口	114.872	37.07
367	d7d23941e5dd4ac3a200	南高村客运站	114.877	37.0694
367	abbcf04b254e479b8bba	南高村客运站	114.877	37.0696
367	cef606f51023431f961a	史召路口	114.872	37.0701
367	fcb06de7c3884d2f92c6	济民骨科医院	114.866	37.0709
367	8b6c8786d4c84937bf9c	史召乡政府	114.852	37.0724
367	d710a7efe04d43c68ca8	西高庄	114.848	37.0729
367	fd88a7b69c4c44698d18	东泥井	114.84	37.0722
367	70b8a87faae94605b234	西泥井	114.832	37.0706
367	c0a618bae18e40bb95c4	桥头站	114.817	37.0713
367	47d7c986f07a475b963d	郝桥工商所	114.797	37.0682
367	145008a8ab8c49bdb71f	春蕾学校	114.789	37.0661
367	6802d14a848e46a1b904	岗上	114.78	37.0653
367	63b864cf6ce54a26868c	苏史张	114.757	37.0675
367	6ea3088b2c5d42c1883c	白佛东站	114.752	37.0675
367	279992b52b434b0c8dde	武庄村	114.739	37.0677
355	48e6be8a73ac414a939f	武庄学校	114.735	37.0678
355	40efe981f08f4a508e11	粮食储备库	114.727	37.0678
355	a34a5e3534c74888a2b5	寺上	114.722	37.0679
355	a51a09dddea9485488aa	南和农业嘉年华	114.716	37.068
355	2ba91103a72844cbb6cd	万鹏公司	114.713	37.068
355	eed6189232a9492f88e5	邵屯路口	114.709	37.0679
355	071911fdc9974efcb294	北师	114.705	37.0677
355	f281cb9d7e2b48fdab04	齐庄	114.703	37.0676
355	aa2e57640dfa494b9fee	北王庄	114.697	37.0674
355	6948e24d1b9b42b7b6ed	贾宋客运站	114.686	37.067
402	9daa40d99317455995d4	贾宋路口	114.684	37.0665
468	6e275b7520984da0b112	三张北站	114.684	37.054
468	3ef5acbcbf03476bb5bd	三张南站	114.684	37.0505
468	78973d9bac20458c9e16	南师路口	114.685	37.0474
553	15253e8e79354a6a81f2	侯庄路口	114.685	37.0415
502	57cd7695174d41819a3b	郑庄路口	114.685	37.0386
502	9e49c3d3b64b4e998afc	路庄北站	114.685	37.0325
553	df5211839cc84b76b182	路庄南站	114.685	37.0306
522	172ae8add8f642a08fd9	东韩信用社	114.683	37.0234
553	5844d4a73c0942799ad3	东韩路口	114.682	37.0212
553	8967684a7e914088962c	裴庄路口	114.683	37.0168
553	95e7b6c1570f4fbe9663	宋璟街口	114.683	37.0117
355	45eca673379e4972bbbc	郄村化肥厂	114.678	37.0825
303	c25266a290f14ca592a7	郄村南口	114.671	37.0959
303	dada846b807b45dba2a9	郄村中街	114.671	37.0976
303	8b2bc21b17d747108aad	郄村北口	114.671	37.0996
303	88673f78d12246d3a010	西县南	114.671	37.1106
218	816f049a0fb7454b9edc	任泽区电力局	114.671	37.1224
218	a6a42c3eb22b42e88fc5	任泽汽车站	114.674	37.1268
195	893828f899c24f8d8353	商品街口	114.676	37.128
192	1d465bd6df9848bb874f	任泽区人民医院	114.68	37.1284
188	fa3b6c475a2546269cc7	汇昌东方花园	114.687	37.129
208	eafe044cd63e45909f1c	任泽东环路口	114.69	37.1282
208	41c33657b31c4d17963b	任泽东环路口	114.69	37.1284
189	44e415bf115743ca867c	汇昌东方花园	114.686	37.1291
192	b61ea270a6f54839907a	任泽区人民医院	114.679	37.1284
195	057d1770b9454b1ba2e7	商品街口	114.677	37.1283
218	9e3619430ef74ceeb2e2	任泽汽车站	114.673	37.126
218	cc36f627a8984a8d89c1	任泽区电力局	114.671	37.1228
355	f67cd3ee367f407abba3	西县南	114.671	37.1097
303	0747efe4d20d45fd8f34	郄村北口	114.671	37.0987
303	fbb48afa02ff4d7cb565	郄村中街	114.671	37.0974
303	46fea86f8eb34b34ac60	郄村南口	114.671	37.0958
355	edbdc6e39f2c4e0bb7f8	郄村化肥厂	114.678	37.0824
222	cb0248fc14af458daa5e	上东古韵街	114.675	37.1204
218	76abe5b11b404da7bf46	建设路口	114.671	37.1203
189	21b8be27874f44d2957a	任城镇政府	114.681	37.1318
174	d994ea4b121f440cb2e0	怡和家园	114.681	37.1363
148	7edd7c2a69aa4eff94e6	前营村	114.683	37.1567
148	656ae01d9eb9489cb9c8	后营村	114.683	37.16
146	726658ab9cbe4b62a669	十里亭	114.682	37.1802
128	39e4937201b24884931b	大北张	114.683	37.184
128	c61d568dbd5248a09b44	县砖厂	114.692	37.1955
113	594722bef6c646e9ab51	程庄	114.694	37.2079
113	2f715e0ae55f492b9c9b	刘屯	114.697	37.2189
111	1c8a853940374fd1b8c9	南汪店	114.699	37.2257
105	d0688ac704e446d1ac22	南汪店北站	114.7	37.2314
105	fe952ceb74b142278361	南汪店北站	114.7	37.2316
111	558911d820c0415aba68	南汪店	114.699	37.2251
114	aa01e58ad04845559803	刘屯	114.697	37.2188
113	b0139f4928044a77ac7e	程庄	114.694	37.208
114	fc1892555f444ef3b1f5	县砖厂	114.692	37.1955
128	7f98ffb74c6442d48219	大北张	114.683	37.1843
146	ecee19e8588145f4b913	十里亭	114.681	37.1796
148	cfe737ee3425480fb1ce	后营村	114.683	37.1605
148	4ad9951d5d584482aca0	前营村	114.683	37.1566
174	0b60db8593fa46f9b728	怡和家园	114.681	37.1364
189	343d70ddb17547d6b273	任城镇政府	114.681	37.1318
217	1c1490f3a23749eb9277	建设路口	114.671	37.1201
222	eeee9aa4350e433c8399	上东古韵街	114.675	37.1202
224	fb18d2770b3244f188e0	任泽公交公司	114.691	37.1227
208	b17d521d02e64d98b435	东关客运站	114.691	37.1249
188	654a12b6378144f3a79d	新兴街昌平路口	114.69	37.1296
215	9cbcbd79748d41639e3a	南章固	114.665	37.1333
171	18fd1eaeac16461e8d78	北章固	114.665	37.1373
162	a7cf91dac7be464fbb7a	畅家屯	114.665	37.1458
148	fca2d5d9bd6b4ad8b4d0	西许花	114.669	37.1564
134	8d8589b8e29a4fe3b38c	三北张	114.675	37.1781
134	57c50b80abf04e21a157	大屯	114.663	37.1753
134	6e094bb4437e4390b7f3	大屯西站	114.659	37.1752
133	ae2c820fb29341888ec3	贾村	114.65	37.1757
133	6ceebba2ba9f455da4d8	马坊	114.636	37.1765
133	7234ea6dca7a45f3ae22	马坊西站	114.631	37.1763
133	1933c1ddf10c4e16bd3f	东栾	114.628	37.1765
133	4a1434bbf0774208a7e7	西栾	114.617	37.1782
127	17a595dea37a4c2fb7e0	东耿路口	114.603	37.182
127	1bb9bdfeef2146db8b7f	朱屯	114.596	37.1848
127	bf529ab4705043c59285	旧周	114.59	37.1861
127	fea64d9a8ed54f76acbf	旧周西站	114.585	37.1864
127	6c43bc8c257c4bb8b056	旧周西站	114.585	37.1864
127	3d791d2217884c87a8ae	旧周	114.59	37.1861
127	de74e8873d63406ab936	朱屯	114.595	37.1849
127	2efd142d004d4a64b1c1	东耿路口	114.603	37.182
133	52436471410f4caba64b	西栾	114.617	37.1783
133	22b13d469da14927b51c	东栾	114.627	37.1765
133	d2cd7979fb004669a8d5	马坊西站	114.631	37.1762
133	06f22ea670e04870871e	马坊	114.636	37.1765
133	88b4dba9b35647d4969c	贾村	114.649	37.1757
134	fd914b80122a45d0a9b9	大屯西站	114.659	37.1752
134	cebba1b9401144b49977	大屯	114.663	37.1753
134	430c5942560049f9950d	三北张	114.675	37.178
150	20cb6b26e4aa4ac5bbac	西许花	114.669	37.1566
162	b57451ec39754f9ab8c7	畅家屯	114.665	37.1456
171	f0ca6b79016d445aa366	北章固	114.665	37.1372
215	d7c3039da25c4985a991	南章固	114.664	37.1315
188	afb225a1042b4449b46c	新兴街昌平路口	114.689	37.1294
207	81069c71444e4736a8d6	东关客运站	114.69	37.1247
224	69ba33e005f74485ae0b	任泽公交公司	114.69	37.1227
173	f790defb38314534a465	任泽区职教中心	114.673	37.1343
581	dfd99a93ecb84a5d92b4	南和区检察院	114.671	37.0046
128	5be469dc1a8f4cedbf56	桥头村	114.693	37.1817
142	e7f0d68b1b6f427fbd3a	冯村	114.722	37.1852
142	d1220e75b1554fbe983d	永福庄	114.736	37.1842
122	c83c830c4aac4a79b969	永福庄东站	114.744	37.1838
123	e064e8ae06ca456ea2fb	马家庄	114.804	37.1834
123	c2fb8df530c344deb115	于盟庄	114.81	37.1831
129	d30280da7dfe445cb625	邓桥路口	114.829	37.181
129	098e34cfa1124c588309	邓桥	114.817	37.1917
129	023ba33e6f6c49a5a292	尼家庄	114.81	37.2011
112	8a94cfbb7f474db7856d	西甄庄	114.816	37.2077
112	54daf78c95aa4d67ad9d	西甄庄	114.816	37.2078
129	2aa371aab37945868765	尼家庄	114.81	37.2011
129	3ff6e810a77a4090a85c	邓桥	114.817	37.1917
129	3c6fc820c9c84e0ba787	邓桥路口	114.829	37.181
123	a8077f84390743c19785	于盟庄	114.81	37.1831
123	ebdfec456878473bb879	马家庄	114.804	37.1834
122	33c9b91ecb61441fb43d	永福庄东站	114.744	37.1839
122	a30783abf7f44778a14e	永福庄	114.736	37.1843
142	349d9a407f3e43478dc6	冯村	114.722	37.1853
128	a69c1190a03340bfb664	桥头村	114.693	37.1817
581	6822cea29cdd4552a0c8	南和区检察院	114.67	37.0045
173	27dad8b1378b428eb522	任泽区职教中心	114.673	37.1343
203	eea0f47d21944dd393c0	小官庄	114.697	37.1242
203	f256b232129a45838b09	林家庄	114.7	37.1242
204	c6ede0e247ef45749605	彰台路口	114.708	37.1242
204	ff5f965812144392b2a9	豆村	114.716	37.1245
204	dd6c3d1974324041b965	赵村	114.729	37.125
204	87bc8dfd07ab472aaf0b	郭村路口	114.736	37.1253
221	933c0a05f2d744448743	西固城	114.755	37.126
367	be7d8c42203043bfa22c	固城	114.764	37.1255
367	fbc0faa8d0d5439aad91	东固城	114.767	37.1255
367	ace4c1eabd1b4ba2a89b	骆家庄	114.78	37.1232
221	f209ea4f7e25449187c7	达六庄	114.792	37.1193
367	0cf99b8dda3b414cb816	东盟台路口	114.801	37.1169
226	2cf74a0a2b3f4f2b880a	骆庄	114.808	37.1162
226	863279bb34f9417391b8	东西望路口	114.814	37.1172
235	a8f39c956f5b40b0bf57	东西望	114.852	37.1097
235	437e576fdca94ba3baa7	东西望	114.852	37.1097
226	8bc95312a3a24a1c8e82	东西望路口	114.815	37.1173
226	e54ccd68924e4464a570	骆庄	114.808	37.1162
367	63846774aba540dca15d	东盟台路口	114.801	37.1169
221	05cb85b65d4b40c4b073	达六庄	114.792	37.1193
367	9befd2af2d9a4149986c	骆家庄	114.78	37.1232
367	7087f0caefc74e09a429	东固城	114.767	37.1255
221	908caaf444654564b0ac	固城	114.764	37.1256
221	551ab3f63332435faa71	西固城	114.755	37.126
204	21ddab636375425caf71	郭村路口	114.736	37.1253
204	955d742295134642ad30	赵村	114.731	37.125
204	ed09fe1524c84902ac12	豆村	114.716	37.1245
204	bbab1e5230b444968dde	彰台路口	114.708	37.1242
203	923a8609875444c9b0cc	林家庄	114.702	37.1242
203	d219f4a231e7450fb85c	小官庄	114.697	37.1243
127	8c41e7a20fce4dd9aa36	东耿	114.604	37.1935
127	c1dc27af43d74e129b01	苏屯	114.605	37.198
117	caa88c0604134888bb60	南宋村口	114.613	37.2047
117	19796173c8b342a883cd	前北宋	114.607	37.2114
117	21f28ff486804b598314	后北宋	114.609	37.2154
117	aa3574c76e7d47ef9b7b	后北宋	114.609	37.2153
117	81f33d28363147349240	前北宋	114.607	37.2115
117	5769041e81d346739ed0	南宋村口	114.613	37.2048
127	8c75a8857da64828a9be	苏屯	114.605	37.1981
127	a27a0eabc7974718b093	东耿	114.604	37.1935
204	c4b5617bee8b4935a3a3	东城医院	114.712	37.1242
226	7c7ff85739a84d1d9389	程寨村	114.831	37.1239
235	592caa8c81c54149a47a	李白铺	114.835	37.1252
196	381a4184981c481fa8db	象王庄路口	114.857	37.1307
196	7b036a675a294969ae76	象牙寨	114.862	37.1308
183	1d03a11effca48d8a1f9	万象城	114.869	37.131
183	cd92b6ce70c2428f8f66	辛店	114.879	37.1305
367	93fb61fa7e9c407680b5	留垒市场	114.889	37.118
367	854a5f64e01b46338201	留垒	114.891	37.1125
367	b144ee19028f45499b96	双蓬头北站	114.892	37.0982
367	925f43338ddc4a909cc1	双蓬头	114.892	37.0982
367	72b3485aaa2943f1a8fc	双蓬头	114.892	37.0982
367	185b53cc659b487e85ac	双蓬头北站	114.892	37.0982
367	9acca250be6e49d29cdc	留垒	114.891	37.1123
367	a4d3ec3533ee4ca4a4a4	留垒市场	114.889	37.1179
183	ead0a9b2fc8c4bd383b3	辛店	114.879	37.1306
183	217b987a998e44828a80	万象城	114.869	37.1311
196	1bf88c010f2b42f6bfcf	象牙寨	114.862	37.1309
196	f81dfd446b344af1aeb6	象王庄路口	114.857	37.1307
235	849bb478c9134cfb8acc	李白铺	114.835	37.1252
226	1b13c164ceb041cf9f00	程寨村	114.831	37.1238
204	912fd1f267b54515afe5	东城医院	114.712	37.1243
367	a736ff7657394fbc8b00	骆庄卫生院	114.802	37.117
221	bf476d0ed9094d84ba07	贾街路口	114.802	37.1238
221	4bb872d294eb402eb960	赵街路口	114.803	37.1272
221	666c2608e4ad4f13978b	焦街路口	114.803	37.1298
221	f2e9bf6007924c7e8862	达街路口	114.803	37.1322
221	2ee99b64e0ff4aafac97	李街路口	114.803	37.1343
226	9fb4c8b6f78641409c8f	东盟台	114.804	37.1393
226	be31429b8b844dbdae36	杜家庄	114.819	37.1542
226	2601465c84514c39a185	杜家庄	114.819	37.1542
221	888a8b20b8634763a69d	东盟台	114.804	37.1393
221	ded5cebef9b6495c8a7d	李街路口	114.803	37.1343
221	cf0377d4b8d74ad6a3ae	达街路口	114.803	37.1322
221	177143c33be447cca1d4	焦街路口	114.803	37.1298
221	786eee641eaf4625ac0c	赵街路口	114.803	37.1272
221	ebf779078e7a474cac90	贾街路口	114.802	37.1238
367	490909bcf30e45dca7ef	骆庄卫生院	114.802	37.117
190	7ecd24d6837a46cc99c1	辛店商品街	114.883	37.1302
201	383534fc66bf4f33aef0	辛店东站	114.896	37.1331
201	a8096cfef885424bafac	辛店东站	114.896	37.1331
190	85d0c972cd764dbb883f	辛店商品街	114.883	37.1302
174	0d686c4a09b94b11aec4	家和小院	114.675	37.14
174	646ba9dbc3304636a8e1	任泽区农业局	114.68	37.1343
174	169a2b7d546f4a4ab2d8	任泽宾馆	114.676	37.1343
173	06ebaecefa0f4199abfc	城关派出所	114.675	37.1369
163	78d2e2fa7a7147b995d2	华安街口	114.675	37.1467
129	3f10707ffb64440aa40d	天口	114.839	37.1798
154	d1e4c7624b9f4e42ae31	田玉庄路口	114.845	37.1799
130	7f92cf8fd3204603a9f9	辛兴庄	114.858	37.1829
130	85ad89117b2747ddb4c8	北定西站	114.866	37.1822
130	b5e813c47c4d43418fd2	北定	114.872	37.1813
130	f73ccfa68e1a49eb811c	北定东站	114.883	37.1803
130	2bda2bf4e8224ab18806	北定东站	114.883	37.1803
130	922d350a7c474482872e	北定	114.873	37.1813
130	0c5701c57f7847ecbb15	北定西站	114.865	37.1823
130	c8e5c1f530dd4aad9bd1	辛兴庄	114.858	37.183
141	a40e33bf8f03407d9947	田玉庄路口	114.846	37.1799
129	ddc013d39303446fa357	天口	114.838	37.1799
163	1de6ed7ee70e437ba71a	华安街口	114.675	37.1466
173	709c1b4a3eeb43e5b295	家和小院	114.675	37.1396
173	30be842acb8b4f74ba77	城关派出所	114.675	37.1369
174	0267257b04684cb7bea6	任泽宾馆	114.677	37.1342
174	65980f97a6fb42648c0d	任泽区农业局	114.68	37.1342
113	3f8ba26ac1204b439bd1	岭南村	114.725	37.2122
120	9e22d0fa1dc94e7683ba	东马河桥	114.737	37.2178
108	c9b941ef926b4512b6ec	薄村路口	114.748	37.2262
108	5751c8a2394149e58de4	刘家庄	114.762	37.2356
100	bf80a0d83d8e4fdeab9a	王村	114.769	37.2403
100	b52ad73a82e94f2494d5	郑家庄	114.78	37.2469
86	417b68dc409e4c5fba02	木口工业区	114.804	37.2573
94	96934472bdac409fa231	澧河桥	114.814	37.2544
94	6fc742e128c94dc0a1ea	邢家湾	114.817	37.2514
94	223ddcd9fe22477e9058	邢家湾东站	114.822	37.2476
106	5ecd63bfd14c47538dcd	巨工公司	114.84	37.2479
91	310a5b138d4f422b9113	小张庄	114.845	37.2478
106	df30a3965a4b4a58ac7e	今麦郎路口	114.854	37.2483
92	6732e4ac5313411a8e72	今麦郎宾馆	114.855	37.2516
87	f7389dac7efd42ce976a	今麦郎广场	114.855	37.2553
81	d349bb458a4f404abe2d	今麦郎北生活区	114.857	37.2657
79	d5f6df19e7fd4264bfe3	今麦郎北生活区	114.857	37.2656
87	cff0b77f7dd74b51b43f	今麦郎广场	114.855	37.2554
87	83ba5d2de6b44518b35a	今麦郎宾馆	114.855	37.2518
106	fc287bc0ff25471d97b0	今麦郎路口	114.854	37.2482
91	525278932bea4c809721	小张庄	114.845	37.2478
106	e49dc9cf72b64b48b416	巨工公司	114.84	37.2479
94	c707c87e379f4253b0ab	邢家湾东站	114.822	37.2476
94	044edf8958384f1abf62	邢家湾	114.817	37.2514
584	36f31f8fd36a4d7ab481	南和区电力局	114.687	37.0042
94	f14f7b7d7efb4378a0bf	澧河桥	114.814	37.2543
86	e6208a27e5ad4f4a853f	木口工业区	114.804	37.2574
100	4370a63477574d55a9e2	郑家庄	114.779	37.2469
100	053a5a10fb344817a622	王村	114.769	37.2401
108	d2f1ac6c1c514e6c8b3e	刘家庄	114.762	37.2357
108	920b4763b6de4653b2c2	薄村路口	114.748	37.2261
108	0979723ae3594a9badb1	东马河桥	114.737	37.2177
113	7eff3fbffecc46388c34	岭南村	114.725	37.2123
164	1fb459872a1f4d0e88a2	永康街	114.679	37.1431
123	702d24beb2cb459fb9e3	环水村	114.784	37.235
123	c76757e057254937b8bd	环水村	114.784	37.235
164	0e8b2a78f465408a9c67	永康街	114.679	37.1433
227	9703684453ff40ceb6a6	新东方小区	114.667	37.117
227	ea507386bb9a4a93a93f	新东方小区	114.667	37.1175
146	8da520e63ad0479ba430	十里亭	114.682	37.18
134	8c89e5b90a07457585e7	十里亭	114.681	37.1799
129	7024f61a412146ff9b2b	邓桥路口	114.829	37.1808
129	92072a0c9d0646f486b0	邓桥路口	114.829	37.1808
247	8f1b7546ea4844038f54	柴庄	114.652	37.1196
217	a32b302e0a434ac681ab	任泽区政府	114.664	37.1221
323	280dfe4e694b4d18a238	达活泉公园	114.476	37.0809
323	385f24911c864026912a	达活泉公园	114.476	37.0804
372	4087c9426a3f455dbac1	市公安局	114.476	37.0641
372	21b820c0e2a6403eb9fb	市公安局	114.476	37.0641
583	d394967946924bbda54c	联通公司	114.682	37.0073
584	0638e879de094b0bbe29	建设大街市场路口	114.69	37.0071
553	313b43b222804f679bdf	南和区人民医院东站	114.697	37.0103
553	1f1bec089d564f7ab9bf	三官店	114.701	37.0128
553	03dfe6be8db54c71ae1c	杨李召	114.713	37.0134
553	db8a5874a28a4fe4bea5	冀屯	114.724	37.024
553	337165c9a54c4ed4b62b	梁营	114.729	37.0289
553	d93e7202b25a464db1ed	刘营	114.737	37.0299
589	635bdb3672554ac097ab	大会塔	114.743	37.0366
589	065a24b6781c4a6b877d	前小林	114.746	37.0422
589	6a10709a2906488fb40e	后小林	114.747	37.0466
589	f2e478c42e9e46b5a56f	白佛	114.752	37.0638
589	551ca919b7f3423a8146	白佛	114.752	37.0637
589	2ff486174a6344b8a3db	后小林	114.747	37.0467
589	2c9978d5b2ec4cd58ef5	前小林	114.746	37.0421
589	7ae551d9283c4f7a95fc	大会塔	114.743	37.0367
553	a7a8c57793ae417f8d28	刘营	114.737	37.0299
553	aed3ef534b0a42d7a614	梁营	114.726	37.0286
553	caee2f0ff1ff4bd09985	冀屯	114.724	37.0241
553	e3a1a8b820e34aadaf46	杨李召	114.713	37.0134
553	43975ba0e8a9419786dd	三官店	114.701	37.0128
553	0dae1ef6913d4edb9af8	南和区人民医院东站	114.696	37.0104
584	2a49f0b9f9b8438cbf09	建设大街市场路口	114.69	37.0072
566	dc3f78ea9d6a4f938ab7	联通公司	114.683	37.0074
584	638dc3b5b72b43308495	电力局	114.687	37.0042
584	59b18f4744044ecb977c	航宇市场	114.691	37.0041
584	3ab9ab2b9b884d569438	航宇市场东口	114.691	37.0041
603	99367ccf8ab14303b881	朝阳街	114.695	37.0041
603	925d162166f549f897e6	和阳大街兴和路口	114.7	37.004
628	3c775be1cf364858a87b	航宇集团	114.706	37.0015
628	d1c744a9a1d2469d9bf7	高速路口	114.715	36.9935
633	39c8ef5a45554fa8bccc	高速收费站	114.718	36.9884
674	ea46d7e3f2a14e6086ea	南韩	114.709	36.9815
684	167a4983f44d4b54a509	后郭平	114.706	36.9642
678	7a7df5c9cb904b85a25a	前郭平	114.706	36.9605
682	9ba2243fc8224ec7bca0	西南部村口	114.679	36.9524
682	944cdb4201574f3cbcee	三思南站	114.674	36.9473
682	f73b81a9a7f24bbba28a	三思南站	114.674	36.9472
682	9af2964991e54d14a6c9	西南部村口	114.679	36.9524
678	7c57f7b728084d3d8db7	前郭平	114.706	36.9607
684	1f6e19dc006249e6999f	后郭平	114.706	36.9643
684	784dbd521f454da4a215	南韩	114.709	36.9816
633	5f6b87ac252b409caf63	高速收费站	114.718	36.9883
628	7fe8b09538b04c88b6fc	高速路口	114.715	36.9931
628	a1d608600b6146caba2a	航宇集团	114.707	37.0013
585	a6455de42b3749a0add7	和阳大街兴和路口	114.699	37.0042
585	bb70109fe1f94aebac9b	朝阳街	114.697	37.0042
584	d9e5e31cb311436d9a5f	航宇市场东口	114.692	37.0042
584	39c600d96e6443c89f8a	航宇市场	114.691	37.0042
584	a8df70b52d0a4905add0	电力局	114.687	37.0043
581	bee24519ba8c4382b295	天和家园	114.672	37.0045
582	e144a423e7d14a5bbb10	南和区政府	114.677	37.0044
582	c3577a38908c44e1b8db	粮贸大厦	114.68	37.0043
583	83f68738172044f9918e	富强路口	114.683	37.0043
645	ffb320c95a944d5c971d	闫里路口	114.725	36.989
665	b5ef41e192d54026b9ec	宋台村	114.727	36.9878
665	2fa903561c1c42aead74	闫里村	114.738	36.9826
684	f917457c542840739845	聂庄	114.755	36.9731
684	d57e9e7878a74087b36c	东南张路口	114.766	36.9725
665	13d37de79ca0408a8b7e	西三召	114.779	36.9692
673	58717cc75b5e42518120	东三召	114.797	36.9654
675	0e5e05ac19f846d190e7	回庄	114.812	36.9615
675	070370d5bb614dc19541	宋庄	114.815	36.9607
675	6d2e2565cddc4218b99d	丁庄	114.826	36.9615
669	83304b9547ef45b6acf1	善友桥	114.851	36.9691
669	cfa14df26e9146fb877a	原种场	114.857	36.9876
616	3be82f139d4443dd81e9	胡佃	114.859	37.0037
616	2078056bf0c249a4b38d	白庄	114.861	37.0178
513	b7e8d760df654e15bcd0	果寨	114.861	37.0291
513	4f4c97f979724ef9b9f9	史召	114.869	37.0555
513	509140550698425d8c43	史召	114.869	37.0555
616	9c703ae7d1d4440c85ac	白庄	114.861	37.019
616	95e41ccce1c64553a05e	胡佃	114.861	37.0119
669	8efffe0244e24c3f87e5	原种场	114.857	36.988
669	58cf652b9a5248e2b8cd	善友桥	114.856	36.9772
675	91eb1adbd080423f89f6	丁庄	114.83	36.9628
675	4e874b9ca3194b92b34e	宋庄	114.821	36.9602
675	ba586967c681438a8a7c	回庄	114.812	36.9615
673	365f555b4c134bd8a20f	东三召	114.797	36.9654
665	8d12bd1905914f34ae8e	西三召	114.786	36.968
684	ed8d7b537ca745469a7b	东南张路口	114.766	36.9726
684	d89bd882c1b5404d8eec	聂庄	114.755	36.9728
665	60b29e408b074dc29ed4	闫里村	114.739	36.9823
665	32d538bbc1b340b585db	宋台村	114.727	36.9878
628	efccb32a748e401aac8a	闫里路口	114.723	36.9902
584	1010bdbfcdbc4238b2d5	南和区电力局	114.687	37.0043
583	00a01f57455042cf816a	富强路口	114.683	37.0044
582	24cfc35e06cc4715968d	粮贸大厦	114.68	37.0044
582	bcec4f7bf28e43678bca	南和区政府	114.677	37.0045
581	dd3566e0fb454766bacf	天和家园	114.672	37.0045
584	f4bf43eac93f44649178	航宇宾馆	114.693	37.0041
589	45436bc1810e454da9b0	大郝西口	114.744	37.0029
589	51039f56d47946439d9e	大郝村	114.748	37.0029
599	a89b62008a754da0947c	大郝村南口	114.753	37.0055
599	349e8ddb5454499c8a08	大郝村北口	114.753	37.0077
599	79e6eb647a9d49d2bff6	侯村	114.759	37.0183
599	9e6f3b457ab742c2a29e	南葭南口	114.762	37.0221
599	7d4856db0bbc471e8b2d	南葭小学	114.765	37.0245
599	4c03348cc4a243f58ecd	吴村村口	114.768	37.0269
599	6b3fa3e0866a45488e63	南葭北口	114.769	37.0291
599	a981c3eb5aad4f0780ac	北葭南站	114.77	37.0329
599	b4140d93c4c246e6ac79	樊屯村口	114.772	37.0345
599	4e506e84c56440028d25	薛屯南站	114.772	37.0376
599	18a8d68cc79744ba9357	薛屯	114.773	37.0407
599	3560f430b0a246139c42	薛屯北站	114.774	37.0433
599	dd22210a345a45debfc6	梁庄路口	114.775	37.0476
599	e72cd9b867d94be086f6	大林南站	114.776	37.0516
599	8f47ca94181d4e05af87	大林北站	114.78	37.0531
599	26a7c0e0e22c4877827e	东郑庄路口	114.791	37.0608
504	a472c595ea594bcea673	西高屯路口	114.796	37.0623
371	a53d3f3bde024d6fb653	郝桥镇政府	114.801	37.0658
367	e53df2c9231c4eb4970c	郝桥西口	114.808	37.0708
367	d47f60edc1a945138998	郝桥新民居	114.814	37.0714
367	26c3ac41a5a74dc3b23c	郝桥中学	114.816	37.0713
367	160986a14cdb46559e92	郝桥南门口	114.82	37.071
367	274b1a2c1fb446c09906	红庙路口	114.825	37.0705
367	9bf1a49b001f409fa477	红庙路口	114.825	37.0705
367	91565812daaa4c26bd7c	郝桥南门口	114.82	37.071
367	cb9f31bdc69c4084961f	郝桥中学	114.816	37.0714
367	8814e36c529144e99d62	郝桥新民居	114.814	37.0716
367	35212285da3f4dd2a9e3	郝桥西口	114.808	37.071
371	d34da7b938494bdcbfc0	郝桥镇政府	114.801	37.0659
504	8d9963d7e06b431caa18	西高屯路口	114.796	37.0623
599	9993ab0717514e50811f	东郑庄路口	114.792	37.0608
599	2a98c8f202dc4749becf	大林北站	114.779	37.0531
599	878b46ac16c642b3a2c8	大林南站	114.776	37.0518
599	939b3942897d47b69efb	梁庄路口	114.775	37.0475
599	861b0fa06e3349b789ea	薛屯北站	114.774	37.0432
599	f32e9726ea4144d28e20	薛屯	114.773	37.0408
599	3427a42b1b8d4d4388a7	薛屯南站	114.772	37.0376
599	f8bfb2210f914c369dfd	樊屯村口	114.772	37.0346
599	fcf4844d61574a429d8d	北葭南站	114.77	37.0324
599	fbc39d0e3ffc4621bf2b	南葭北口	114.769	37.0293
599	ae6f5f152a334611b3ad	吴村村口	114.768	37.0268
599	5a7ea2de000248668b70	南葭小学	114.765	37.0245
599	7e5e5cac92a24ed8a67f	南葭南口	114.761	37.0213
589	3f8d49f9a84245919326	侯村	114.759	37.0185
589	e7b62f748ab24e04a2c6	大郝村北口	114.753	37.0079
599	cd4835ebc09b4ad6bdd6	大郝村南口	114.753	37.0059
589	6b2f0725754e4141a69b	大郝村	114.748	37.003
589	77249e95d04f49f094ab	大郝西口	114.744	37.003
584	51b9be6c74bb4c24bedb	航宇宾馆	114.693	37.0042
589	34f4dd3738c04d2f9173	左李召	114.721	37.0092
616	fecda3d92acd47b59240	北大召	114.794	36.9985
616	64c4905a8e4f4bdca044	任城路口	114.812	36.9972
616	14f1da63d6304732ac88	侯郭	114.823	36.9976
616	9e995e122bb1459e967d	侯郭东	114.829	36.9973
616	16f9954f2fc841159f9d	侯郭东	114.829	36.9973
616	3adee93ec2b54a078c6e	侯郭	114.823	36.9976
616	f99c7bd02c3d4f249cf9	任城路口	114.812	36.9972
616	0abc088108fa4114a862	北大召	114.799	36.998
589	63ffed8cf18d4ebfa6bd	左李召	114.721	37.0092
553	dd7a6d3b1bfd41fdac10	南和区人民医院	114.693	37.0108
571	e6c8b1119de04a5cbdf9	北关医院东门	114.696	37.0067
597	022dbd80db484f27a918	南和区运管站	114.681	37.0038
619	8755119248c64af6a6e3	商品街路口	114.681	37.0003
623	1bb31f47449f4bb58bfd	幸福大街路口	114.681	36.9961
624	f50a25eda3d34c22ab20	杨桥	114.684	36.994
682	3964a8924d8e46cc88f9	王庄路口	114.683	36.985
682	bdb400ee7d884f1e9be7	王庄南口	114.684	36.9806
682	853741f77a1643408161	辛村	114.684	36.9694
682	fedb6216ba704e4ba05c	三思北站	114.684	36.9586
691	0cf6fd325d4d4ffc9762	东宋村	114.668	36.9425
700	06c9703bfbdf4b3c97ec	淮庄	114.66	36.9374
700	1f42a52c18334d179737	宋村	114.657	36.9362
700	3ae57fc27d7a44e3b9c8	三思工业园区	114.65	36.9285
700	73573d461b2f474a9f6d	三思工业园区	114.65	36.9285
700	4b418551427b46d9baba	宋村	114.658	36.9361
700	1c9087dd994f4bcb938c	淮庄	114.66	36.9372
691	372dd25e200c45eca56e	东宋村	114.668	36.9425
682	ba3c0208f3624ad18144	三思北站	114.684	36.9586
682	8553846b667445efa29e	辛村	114.684	36.9694
674	ea6355599a9b4471b848	王庄南口	114.684	36.9807
682	073f3716e3d448488c4a	王庄路口	114.683	36.985
624	5e855aa0df40413da531	杨桥	114.684	36.994
624	6aeeaaa1a0a048be9b43	西关桥头	114.684	36.999
601	c4d92f1f28074f0c8b42	商品街口	114.685	37.0005
601	381d19982ceb43e9ab12	南和宾馆	114.684	37.0039
585	03340a6bc26a43d68493	北关医院东门	114.696	37.0065
553	8c247d28d2ea440c82db	南和区人民医院	114.693	37.0111
601	d7a9fccb3a064b77a8ed	县城管局	114.683	37.0013
665	984bfd7ab705448b95d8	聂庄路口	114.752	36.9783
684	3831d5d90e544b91ba32	杨庄	114.754	36.9677
684	326d73ec4fd2471b821b	杨庄南站	114.757	36.965
681	6b82e85168eb4a12a3c4	河上村	114.773	36.955
681	aa65a8029daa4c458468	河上村	114.773	36.955
684	1ea4a0b2788743fc8466	杨庄南站	114.757	36.9648
684	2647ee910eb14f369896	杨庄	114.754	36.9677
665	030127263dfd4d8c9806	聂庄路口	114.756	36.9771
583	7a2a0dda16d946eb8305	县城管局	114.683	37.0043
545	576e060ba2b74ceda254	李村	114.444	37.0168
545	ef6d967ec7d14b8eb874	李村	114.444	37.0169
545	9f6c5971fa674a2c9670	普明寺	114.447	37.017
545	a95e1de06a8247a19723	普明寺	114.448	37.0171
545	8f06e16f29fd48cd893e	李村乡政府	114.451	37.0171
545	5bf99f5116c04d378ab2	李村乡政府	114.451	37.0172
545	49eb7ff311ec459d8206	矸石热电厂	114.455	37.0172
545	8e5bbcbb89b0430e875c	矸石热电厂	114.456	37.0173
545	6fae1a46eba84e42b482	金牛钾碱厂	114.458	37.0172
545	b9456bde5d42408f8baa	金牛钾碱厂	114.459	37.0173
538	4b06f69a62c54b12b5c6	华鑫食品公司	114.46	37.018
538	3280ab3fdf844008814d	华鑫食品公司	114.46	37.0184
520	da05e6ab96f64b9f93dd	水岸绿城	114.46	37.0248
520	17cf442b3e764e13894a	水岸绿城	114.46	37.0248
521	ce2cd91f733a4c55a55a	钢南公交停车场	114.46	37.0299
520	2ce30abcf8a240878135	钢南公交停车场	114.46	37.0303
483	6ce7f96c0239483db2ab	百虎村	114.459	37.0379
483	f5c700f31d7046c28e96	百虎村	114.46	37.037
483	751a3a3caa114a9d814c	邢钢	114.459	37.0412
483	b3a8fb3372fb4d1c9dd7	邢钢	114.459	37.0416
483	69cc3858e75141bab5c3	邢钢焦化厂	114.459	37.0459
483	8d633ef25cee4452a0bb	邢钢焦化厂	114.459	37.0454
448	ab6d6337179a4775a1da	新兴街钢铁路口	114.46	37.0477
448	d9f9b3b5b478416fb610	新兴街钢铁路口	114.461	37.0478
448	0124e0161b8b4e1b95c6	育才路南口	114.465	37.0486
448	6a43cbb4973a4c3a8f05	育才路南口	114.465	37.0489
202	65bee1d411824d7085e5	会宁北站	114.45	37.1351
448	c8fe213bca7d4508b4ae	钢花小区	114.465	37.0513
448	c596f709078c497b915b	钢花小区	114.465	37.0509
423	3d0dd36cff7748e4827a	索库奥莱商场	114.465	37.0541
423	01a9d6a9c6c440e8b593	索库奥莱商场	114.465	37.0543
423	a769c4d846d74a229ea0	市八中	114.465	37.0578
423	73cb0d0678744cab9dcc	市八中	114.465	37.0573
386	1f7aecc48c3b486cb491	邢台矿业集团	114.467	37.06
386	1ebdb11499694283a3d2	邢台矿业集团	114.467	37.0601
386	ee9d4cd3682f405991b7	家乐园购物广场	114.469	37.0621
386	fd43eb68548a44148166	家乐园购物广场	114.47	37.0617
386	03016e5a331a42759b45	四处	114.469	37.065
386	f1df57210d214381b1b8	四处	114.469	37.0652
356	cb2eca4b3cb944e18495	行署家属院	114.473	37.0663
356	93a7e2fb3dcd4563966c	行署家属院	114.472	37.0662
372	f0a1c4520e074606997f	时代电子	114.48	37.0619
373	4802cc706fe847d5a0c7	邢台银行	114.49	37.0622
372	91cf0c1ee5bb4a5480fe	时代电子	114.479	37.0619
373	e48faf1488c94e5f836b	邢台银行	114.49	37.0621
316	497d45404f294782bf28	左岸春天东站	114.5	37.0795
316	54f3916e0b66493e864c	左岸春天东站	114.5	37.0798
316	e6378eff638b4592b662	左岸春天北口	114.5	37.0832
316	f418dbbd32f747ac96e4	左岸春天北口	114.5	37.0828
274	5e9148f9a6004aa582d2	旧车交易市场	114.521	37.1021
285	6ce0d9c37de34c8b8670	旧车交易市场	114.521	37.1026
245	92c9e826323942ad86f9	精英中学	114.599	37.1042
245	d6c0a377d6b64a53bcaa	精英中学	114.601	37.1039
444	48e9a1ec04f34b098c3b	顺兴菜市场	114.526	37.0491
444	d9f7599ee35c45c7b074	顺兴菜市场	114.526	37.0493
479	ad7653724b204fe787b7	襄都龙泉街口	114.522	37.0404
478	8801e7c4e3dc46cfae57	襄都龙泉街口	114.522	37.0399
436	22c6cf68f99d4e08b0eb	张庄	114.53	37.0491
436	4c9949c07cb14017919a	张庄	114.529	37.0493
286	ad4a0a23c95f4f4682d5	翟村	114.509	37.0964
286	740dc8afdf684277b1b2	翟村	114.509	37.0961
372	39d59a492fb349d1aca5	中心汽车站	114.49	37.0707
372	fb8ec54536894006882d	中心汽车站	114.49	37.0708
354	2fa4156ad52444038e73	火车站	114.489	37.0676
354	e5fd384bbfc54f4f89e1	火车站	114.488	37.0686
354	7669c40cd18a4bf993c9	火车站	114.489	37.0674
373	38f023d49d6d487fa0c8	火车站	114.488	37.0669
390	69ad99b2d7b4468d92a5	体育馆	114.461	37.0595
389	2ef0920cc87b4d378a3f	钢铁路口	114.456	37.0594
389	75ae402abf494ab0a261	中兴太行路口	114.45	37.0593
401	f7127b9d4b1d4460918e	古顺酿酒公司	114.445	37.0592
401	5b4499f8c0754407887f	西郊医院	114.44	37.0587
401	30930493ce5848ecb8b1	润鹏家居建材城	114.435	37.0581
407	f1faee72b9c0479e81da	冷库街口	114.428	37.0573
407	8c41a660a0b748358052	景河西区	114.425	37.0571
407	5852854dc7d9474e84d5	南小郭	114.416	37.057
407	bbd37fa65ee24b8eabff	西小郭	114.412	37.0573
407	c837e00e35a945c3a54c	市政混凝土公司	114.404	37.059
407	de556414ba724890be40	青园和谐城	114.4	37.0602
378	ddc07d345bf14f4f9d92	德龙钢厂路口	114.389	37.0632
368	0047cd460cac49bea343	中石门	114.389	37.0696
368	67977243d4f94ad0871b	西石门砖厂	114.39	37.0726
378	7e282690116e4a95a84e	西石门	114.389	37.075
312	01314afc672d44ac8319	德龙钢铁公司	114.389	37.0795
312	a04e0aeef42b41a996d0	德龙西站	114.386	37.0795
312	f20efb17e6bd488d8617	德龙西站	114.386	37.0795
312	e3500e87148942598aba	德龙钢铁公司	114.389	37.0796
378	db223eab7bf54806bc5b	西石门	114.389	37.0751
368	1c33948a6cd641dd9063	西石门砖厂	114.39	37.0726
368	6fb7488a4d5444bb955e	中石门	114.389	37.0695
378	06a383e2fcc54ad69757	德龙钢厂路口	114.389	37.0635
378	3c59d56b502e433c87fc	南石门	114.392	37.0627
407	e4a20d9109004724b7c7	青园和谐城	114.4	37.0605
407	0cd3fa8648cd4010b4aa	市政混凝土公司	114.404	37.0592
407	902f87d585a14e0597dc	西小郭	114.412	37.0575
407	9ad33f3a16cc484ea91b	南小郭	114.416	37.0572
407	15af9b56bb7c478d848a	景河西区	114.425	37.0572
407	e9fdb1664a2845b0b8c5	冷库街口	114.428	37.0575
401	ad0adad325544ce0bc41	润鹏家居建材城	114.436	37.0583
401	fe797fff22684828a712	西郊医院	114.441	37.0589
401	dea29928133d41ce821d	古顺酿酒公司	114.446	37.0593
389	164bf731831f4a9d8130	中兴太行路口	114.451	37.0594
389	e4fca0f54f1a4e8eb6bf	钢铁路口	114.457	37.0595
390	8a3865fd00824281b391	体育馆	114.461	37.0596
373	69d972c1d0b34948a23c	大通街口	114.491	37.0664
382	766b0c02e9a74bb29193	大洋百货(逗号立方)	114.473	37.0613
382	766fcc22171a49c1b830	大洋百货(逗号立方)	114.472	37.061
407	41a2166394c94d01a923	南小郭东	114.42	37.0572
407	fbbe23b3ee704fb290b8	南小郭东	114.419	37.057
378	1e0c3c08a83c4de693fa	南石门	114.392	37.0626
238	2f79d267466f4164a7ac	邢州大道桥东口	114.5	37.1047
238	39f937bb0a1d4e8aa655	邢州大道桥东口	114.5	37.1044
238	8091c787eb9448f7aafe	白塔村	114.491	37.1044
238	eab2ffeee61a48b58666	白塔村	114.491	37.1047
249	25eb4820f5be474ca3e2	移动公司	114.483	37.1047
249	cb0dd3c810d543c69afa	移动公司	114.483	37.1044
257	7a7d56eb0a1043f1ad86	蓝池集团	114.479	37.1031
257	78c775f8c6ce4d8cb4ff	蓝池集团	114.479	37.1034
257	1c21005aa57c4c45a692	青青家园	114.478	37.1007
257	40389f2794d546cca372	青青家园	114.479	37.101
272	ff5f4572e4654fd09900	永辉巴黎	114.479	37.096
272	769f0d21cde4469c8bfb	永辉巴黎	114.479	37.0964
280	b9d0d205331a46aa8bb9	金盾花园	114.479	37.0935
280	2023283fb08841098f51	金盾花园	114.479	37.0931
305	d4c64085496d4e2d8283	园林小区	114.479	37.0903
305	71dfb5be7ce44ee19294	园林小区	114.479	37.0905
305	dc745a25d3844d92bca3	达活泉公园东口	114.478	37.0884
305	f5fe3f43fabd40bcb58d	达活泉公园东口	114.479	37.0881
305	6f5df36fee9244c69726	佳佳园小区	114.479	37.0855
305	db0765129ed54f36abff	佳佳园小区	114.479	37.0858
319	bea2fcabef07450ea954	税务局	114.478	37.0777
319	1e2a86cdaed74046bfc8	税务局	114.477	37.0779
320	b6f76e9b226a44718256	石油公司	114.483	37.0781
320	2929eccae5cc4cdd84e6	石油公司	114.483	37.0779
391	141680e0f1544b11a52c	市委	114.491	37.0599
391	6738870204104ae39f20	市委	114.49	37.0599
391	b9ba11bef7f1431284f6	亿德隆南口	114.487	37.0597
391	0dcbc54ff2d24469a7d9	亿德隆南口	114.487	37.0597
414	3c4f017ed4ce4812b51f	新西街西口	114.485	37.0583
414	e8c1a65d07dc45b58901	新西街西口	114.485	37.0585
414	ec9f204412ba49049f45	南园路西口	114.485	37.0551
414	a089f1e97a4142629e30	南园路西口	114.484	37.0549
442	98c30690c52d4d8a8b19	申家庄	114.484	37.0512
427	34c8da3335f7461aa570	申家庄	114.485	37.0513
458	2b0deab0e3984f1480fe	新兴地道桥东口	114.485	37.0474
231	801765625142837248	消防支队	114.451	37.1196
458	f2b75b3c9ce94b8d9987	新兴地道桥东口	114.484	37.0471
474	9e67a8e65deb44b1ad81	塔林小区	114.484	37.0461
458	082b606a6ffe499aa2da	塔林小区	114.484	37.0458
474	32a6554edae14f2a92f1	凤凰城西区（臻园小区）	114.485	37.0429
474	242600ae3d0448d1b1e3	凤凰城西区（臻园小区）	114.485	37.043
475	cc57175f328f4a5c8dd8	龙泉大街西口	114.486	37.0389
475	954fee68e7fc4cb49cff	龙泉大街西口	114.486	37.0389
475	cf3332abcc6542a6bf82	龙泉大桥	114.487	37.0388
475	efda9eaccb0147e4a8cc	龙泉大桥	114.488	37.039
238	59099a2b072b4951998c	信都区中心医院	114.488	37.1048
238	e7c7155ed7b14301b09f	信都区中心医院	114.488	37.1044
257	547b9e8281e0492690ce	清华园	114.476	37.1001
257	ef9c9120e6a744b6ab87	清华园	114.476	37.1
256	a41975a0c0094b4880c7	天阔上城	114.471	37.1
256	974606bdc16d416f9ba3	天阔上城	114.47	37.0999
262	d50da98f9157413c8624	建筑设计院	114.467	37.0987
263	41f1dfb1585045b8b3e5	建筑设计院	114.467	37.0985
279	ac44e684733746f287b3	盛世公馆东站	114.463	37.0957
279	0fe44c22f4e041f58046	盛世公馆东站	114.463	37.0962
279	d1f5d22063d742cfa5fa	信都区政务中心	114.463	37.093
279	3dc47da555b3401195f0	信都区政务中心	114.463	37.0928
279	6706f848c6dc46619930	市人大	114.466	37.0916
279	a87a1b8d6bef4d3099bf	市人大	114.465	37.0914
297	8cf466cc115d46d697da	达活泉公园西口	114.467	37.0896
297	4da0ee685f8d41a0a6ae	达活泉公园西口	114.467	37.0888
305	8dfbb3e79fe5470098c3	凰家阳光园	114.468	37.0866
305	f8909bcc58874b9eb0f3	凰家阳光园	114.467	37.0866
307	de1b2f4693844d538f96	冶北路口	114.468	37.0833
307	19b5f39e1c2b48a280ba	冶北路口	114.468	37.0828
323	b1bd8442b74443e2b0df	育红小学	114.468	37.0803
323	bf2c0e75be0248239a5f	育红小学	114.468	37.0806
337	9ed7b82560d94d31b570	郭守敬小学	114.468	37.0756
337	6641fb0d5dd14260a8d0	郭守敬小学	114.469	37.0751
360	2685ec9672d24f7f8458	中华街口	114.469	37.071
360	b0a8f45224e04c188040	中华街口	114.469	37.0712
360	803e8b73e7fe4fde8975	育才小学	114.469	37.0687
360	9bdd3085fa2644d69c70	育才小学	114.469	37.069
423	f7b885021b4c4a5195e8	冶金路口	114.47	37.0589
413	e447b3a5583a4426a877	冶金路口	114.47	37.0586
202	b00c353c16b94f41bb3f	会宁北站	114.45	37.1351
413	ece839e927a8400fb347	冶金生活区	114.47	37.0565
423	05e511d0ab6a40bfa127	冶金生活区	114.47	37.057
423	a9c5f52c6402481fa7e7	未来广场	114.47	37.0545
423	a92d409fb3b94684a175	未来广场	114.47	37.0542
441	a9a54817e626481e8041	妇幼保健院	114.471	37.05
449	ed3a0570f33c4dc5b68b	邢台会堂	114.47	37.0495
449	b04c0469c7d94eb5b2c1	妇幼保健院	114.47	37.0513
449	59c7b3e82dc24c04bb92	富力康城小区	114.469	37.048
449	1bd440b1c66541f499e9	富力康城小区	114.468	37.0479
447	d15f3c9fdf3c412eb1a0	长征厂家属院	114.457	37.0476
447	60ee20ef964a46cbbfe8	长征厂家属院	114.457	37.0479
447	8546901db0e04b1ca30d	矿机厂	114.452	37.0478
447	c9f71d9dab0f4d709362	矿机厂	114.451	37.0475
454	9c33ec1b6fd9458dbc36	东董村	114.444	37.0474
454	3a00fcc5865342fe80aa	东董村	114.444	37.0477
454	cde9f7dfba7f45e480e6	西董村	114.438	37.0475
454	6225f24648d545cf93e4	西董村	114.438	37.0473
492	bb460378aa804634ad89	贾村	114.433	37.0377
498	d2c0008bdc7c4a74a95d	贾村	114.433	37.0378
231	801765792034193408	会宁医院	114.451	37.1244
498	f6bf1f06f6574b959ba6	百泉大道路口	114.433	37.0328
498	886d4bdf7e9c41e9818f	百泉大道路口	114.433	37.0327
498	b950189bd4d44dbcb42c	碧桂园	114.424	37.0317
498	724a94de40c649a481dc	碧桂园	114.422	37.0316
438	073f546d0326483c90df	冀南装饰城	114.495	37.0489
431	de4414c04af847d6bad5	公交二公司(爱尔眼科医院)	114.499	37.049
477	c80443bd8a1b465d90fe	南头村	114.504	37.049
433	6526cf0e58a745e3ad18	天桥庄园	114.507	37.049
433	ccbef0971dd743a793d5	中地东明广场	114.509	37.0519
424	c89f7e2968024bbaa736	色织宿舍	114.509	37.0557
419	09f0411e38784853a444	桥东区医院	114.509	37.0592
384	9ac65253fb1f4193b1f7	五一桥南	114.509	37.0608
363	6a9e1e8d007949eea91f	九璟台	114.509	37.0675
349	a1c68fc042f84662a9e1	开元寺公园	114.509	37.0718
349	49dafd27443f40f1911f	开元卫生街口	114.509	37.0749
332	cf56d48b0306459ebcd9	尚品国际	114.509	37.0772
323	a30ae4ced36a48c3aeb9	省煤研所	114.474	37.0777
323	5dfddd502420464684a3	团结街五四街口	114.47	37.0774
441	2362c3d5165a4faeac68	冶金厂	114.472	37.048
455	2e0e378f309648f4a2c2	张家屯	114.609	37.0589
441	973afabd74e24b0dbf82	中房公司	114.475	37.0481
443	b5ab69f76da045a5bb4e	兴业银行	114.486	37.0485
443	26e46ecd7ec54cce975d	塔林路口	114.49	37.0487
443	0935597192fd4f8ea869	塔林路口	114.491	37.0489
443	744bc6b83bb2433a8939	兴业银行	114.486	37.0487
441	df7bfe7d7164483abd50	中房公司	114.475	37.0482
441	1b29f6216d2b4936929d	冶金厂	114.471	37.0481
323	31be86baf7d74f1b9bc4	团结街五四街口	114.471	37.0772
323	5de5a3bf6a504f62a9e5	省煤研所	114.473	37.0774
349	cf5b3a911c1b4ac7af90	尚品国际	114.509	37.078
349	bc59238125ae44fabbf9	开元卫生街口	114.509	37.0751
349	134d8777462449709996	开元寺公园	114.508	37.072
363	059948e2a86241f982b0	九璟台	114.509	37.0677
383	d7c4e28389b14e83bcac	五一桥南	114.509	37.0609
419	461095fbeb414952a42b	桥东区医院	114.509	37.0597
419	db290c9b24364b738c5d	色织宿舍	114.509	37.0557
433	54e92639f82343c0bf1c	中地东明广场	114.509	37.0524
433	60b736d7231843b8834a	天桥庄园	114.508	37.0491
433	be984c6c78de49e4a6f7	南头村	114.505	37.0491
216	801765972229881856	会宁医院	114.45	37.1241
431	7f1a0591bbf4408587f2	公交二公司(爱尔眼科医院)	114.499	37.0491
438	533042a915224a9e9a9b	冀南装饰城	114.496	37.049
390	4375ef3f1bef4590bdfd	沧州银行邢台分行	114.459	37.0611
389	ac2ef23e4d4c40b1975c	沧州银行邢台分行	114.459	37.0617
389	626308d95eb049f9b2f8	市三院	114.459	37.0648
389	309b164a646d4dd4b9d3	市三院	114.459	37.0641
359	47ea59fb759342c4a57b	消防队	114.459	37.0703
341	180a5f6f614d43beb37e	钢铁崇文街口	114.458	37.074
341	6673bd32d64144048f5c	钢铁崇文街口	114.458	37.0744
329	659630ba4538491bba35	钢铁团结街口	114.458	37.0776
329	87bf78d6477343ca8ec2	钢铁团结街口	114.458	37.0774
329	8a63c013c5bf433abaa0	孔村	114.458	37.0796
329	ff559fef6bf0476085f0	孔村	114.458	37.0798
310	ddbd4306d6fe4b869eaf	河北科工大	114.458	37.0842
310	5acf7569b75245089a2a	河北科工大	114.458	37.0827
296	58fd6e692b6f4ff2937d	邢医高专	114.458	37.0881
296	9a82324c34bf43adb402	邢医高专	114.458	37.0889
278	f902becd84be44168e3b	机电学院东站	114.458	37.0954
278	6e778f7ba245422aa021	机电学院东站	114.458	37.0951
231	801766182200934400	会宁	114.45	37.1285
261	d0dc424a4c4844af8443	技师学院	114.458	37.098
261	8f87280ddae64a5fb565	技师学院	114.458	37.0983
254	5546afdd0fc84cc58dab	邢州大道路口	114.458	37.1009
254	d7d44480f6b14e1499c1	邢州大道路口	114.458	37.1004
250	f6a371289f564d31aee5	苗王庄	114.458	37.1042
250	5a8740cf23154fc785e2	苗王庄	114.458	37.1045
250	49fd87f311204c7a8e3e	苗王庄北站	114.458	37.1073
250	73892334794e413e9431	苗王庄北站	114.458	37.1068
231	2478c3bf34904d1b8bb3	贾庄	114.458	37.1139
231	4b438676fc5d4838909e	贾庄	114.458	37.1144
231	484934e71b53445880ef	会宁南	114.451	37.1155
231	f4348b574653484c8eef	会宁南	114.451	37.1157
231	99e763eb58dc4605969f	红星厂路口	114.451	37.1194
231	2e5b060b9b6b4754acf0	红星厂路口	114.451	37.1197
231	32ecd76dcfae4135a45d	会宁医院	114.451	37.1247
231	affa4c28059f47588759	会宁医院	114.451	37.1247
231	2ccb72a833524889891e	会宁	114.45	37.1275
231	86209f8d4f6e4e6c9507	会宁	114.45	37.1272
216	c203d9824f9d4261b5b2	会宁镇政府	114.45	37.129
231	2972fb0909704daa9e27	会宁镇政府	114.45	37.1289
178	2f72ebd025844f6a8017	淼岳林路口	114.45	37.1377
178	896413d534724d4c854f	淼岳林路口	114.45	37.1375
178	5023a97fb8664e6d87d7	东良舍	114.456	37.1386
178	ca8dfd1504814c8ea2e4	东良舍	114.456	37.1387
211	e51a214d80a544baa23c	东良舍北站	114.457	37.1414
211	e45e04c15a794dd08c32	东良舍北站	114.457	37.1414
211	a0899054aab840098467	淼岳林庄园	114.453	37.1432
211	881178d37d7944bc9070	淼岳林庄园	114.453	37.1434
359	14229148005f4337a521	消防队	114.458	37.0703
375	3c42568896f3435ea49e	物美百货	114.503	37.063
375	aa8d6f1a5c874b93937d	历史文化公园	114.505	37.0631
370	aad0a5f7bf204518a79f	五一桥	114.511	37.0629
370	e6f426a0700a48e3aaf9	路家园北站	114.515	37.0626
379	3b119c50b53a4c639700	襄都路口	114.52	37.0624
376	0eedcd013e4543cda3a4	西梁庄(中融集团)	114.524	37.0623
388	3d89cf8a28f64fd3876b	公交公司	114.53	37.0623
388	7ea84907602a49ac8c5b	电力基地	114.537	37.0621
380	5bb8008bdbe24b2aa752	皓顺壹号院	114.542	37.0617
388	a3e8d0fe311940eab6d5	国际新城	114.549	37.0615
388	2b64fecf0ac14b3383be	开发区管委会	114.555	37.0612
388	9a706a8641b84a9dab04	襄政公元	114.562	37.0608
388	e8c6861194194f84910e	襄政公元	114.562	37.0603
388	dee3b0233b43451aacdd	开发区管委会	114.555	37.0606
388	549ed7fb7c4945628824	国际新城	114.548	37.061
380	afa62a58201d43898fa5	皓顺壹号院	114.541	37.0617
388	ccda70c71b0d4c39a168	电力基地	114.537	37.0619
388	f47ef5bd29f840538a9c	公交公司	114.53	37.0621
376	24c3dafa929c40459e5b	西梁庄(中融集团)	114.523	37.0622
379	60eed25b7fab403abce6	襄都路口	114.52	37.0623
370	50d5cb97e6b040888462	路家园北站	114.515	37.0626
370	e21eec549be14336bfa5	五一桥	114.51	37.0628
375	860ffe1a72464a82b065	历史文化公园	114.506	37.063
375	1c6072d72c1a4c8881c2	物美百货	114.503	37.0628
400	42ad4c08ae1240b38505	邢州农产品市场	114.646	37.063
400	ccd3681807ee4ce58a8c	西薛屯	114.645	37.0583
399	e948d5f71b594e1fab40	吴屯	114.637	37.0584
398	24d708d60b044f83b842	西贾郭	114.625	37.0586
398	c398dbd6e5124f80a94f	任住村	114.62	37.0587
398	78df065e7edb4f7c874d	张家屯东站	114.615	37.0588
216	801766401638531072	会宁	114.45	37.1282
395	a538961767e14e2a9569	心河路口	114.604	37.0589
395	49950c846d2442a3bcd3	中铁阳光城	114.592	37.0593
394	8cd2848afe384633a8b1	双楼村	114.588	37.0595
392	ceab2acffef44a8ba442	润恒城南站	114.572	37.0602
409	3a97f3cab7be4acfa168	东静庵北站	114.568	37.057
408	a0cd92b5be5b4e8b848d	振兴路口	114.559	37.0574
408	47be04d09d814aa3bcf2	开发区南站	114.554	37.057
408	8906a46bde36454093a5	西静庵	114.551	37.0575
305	3eb57ba1033342c08bee	退役军人总医院	114.471	37.0824
280	f927f5bc68fd47fe9da1	中级法院	114.467	37.0932
271	b94ab723f24c436f90b0	南大汪	114.467	37.0951
256	6c3468a6d459476dbeee	锦绣鹏城	114.473	37.1015
249	adc69c8622da4576bb9a	广电中心	114.47	37.1039
255	33db7b3bf9134c6c8e9e	市场监管局	114.467	37.1024
256	c64abc0e59c548b2afa3	市场监管局	114.467	37.1022
249	a06e07769f3544a3879d	广电中心	114.47	37.1036
256	89effb2901844e0395e5	锦绣鹏城	114.473	37.1017
279	2a84cc161f524b589bd9	南大汪	114.467	37.0953
279	8166f5e3bfad46758015	中级法院	114.467	37.0936
408	8b6fd0721cfb4daebcb7	西静庵	114.551	37.0575
408	b1c02d3530f145b38180	开发区南站	114.554	37.057
408	e812fa920a2542969eab	振兴路口	114.559	37.0575
445	89fafcc2221a4193ba43	东静庵北站	114.568	37.057
392	f912a733a92543d098f5	润恒城南站	114.572	37.0599
394	8073a3b9c22e48c49fbb	双楼村	114.588	37.0592
395	0e9750bb055c4c62abcf	中铁阳光城	114.592	37.059
395	c79448f4b76e4c31ba2d	心河路口	114.604	37.0586
455	c59fa27effc443798437	张家屯	114.609	37.0586
398	3dbbf556411c43a9b956	张家屯东站	114.615	37.0585
398	75857412beed4fb09329	任住村	114.62	37.0584
398	d327c469abaf48759850	西贾郭	114.626	37.0584
399	8587330114e34c3795d6	吴屯	114.637	37.0582
400	28bc01443e6448719f16	西薛屯	114.645	37.0581
405	b9b8fa0c5ab44cd48e4d	邢州农产品市场	114.647	37.0633
305	a523fbea9f084ed6a8c7	退役军人总医院	114.47	37.082
298	ea43d2f8f6864fb38220	永康花园西站	114.491	37.0858
300	84efba28e238421db0c1	翰林苑	114.492	37.0898
284	e483c98909e74ca0b6d9	邢台学院	114.499	37.0914
286	3ed689e683bd465abc96	人民街开元路口	114.508	37.0981
286	6deb3475459f4418884b	人民街豫让桥路口	114.504	37.0981
286	98a05cb4ad374a55bb29	市二院	114.503	37.1014
233	a2464bcb27d341e38917	长信街口	114.502	37.1139
233	94b0d3f55ffe44b4a6ff	辛店	114.502	37.1163
219	61a1d17971f14f2fbed3	森林公园	114.502	37.1225
219	8592d58ef7dc45448fc9	京华汽校	114.504	37.1361
219	66978c2f7ee149caa97a	城界	114.505	37.1447
219	3eea7adfadc34d908766	新兴村	114.504	37.1496
219	24c05ff012104705bb47	中煤旭阳路口	114.504	37.1534
156	44b19d0c90544fc0a61d	辛庄南站	114.511	37.153
156	03e52ec3fc384dfb90e7	庞马宾馆	114.523	37.1524
156	fdaead1f0c944807b36b	旭阳焦化西厂	114.527	37.1522
156	e65b79d6af5544bc9cfc	金牛旭阳	114.536	37.1517
156	1e3fc05a9e944ea6b472	中煤旭阳焦化	114.54	37.1515
156	ca1cdf4e66054a4b91dd	石相北口	114.553	37.1504
243	5159dffc3280418dae23	石相	114.553	37.1471
243	f712b4c08fca4433b188	石相	114.553	37.147
243	47978e56fb6940f986a3	石相北口	114.553	37.1503
156	72c048f56fdd470caede	中煤旭阳焦化	114.541	37.1515
156	d8dbd63845a045b99525	金牛旭阳	114.536	37.1518
156	3dd3dd1d42034c178f9c	旭阳焦化西厂	114.527	37.1523
156	0d4de915683948429977	庞马宾馆	114.523	37.1525
156	acfd6a5b7ae6441db07b	辛庄南站	114.511	37.1532
219	863c3730470544069703	中煤旭阳路口	114.504	37.1535
211	54d440505a854a81b8a9	新兴村	114.503	37.1496
219	9c8813469bd948479141	城界	114.504	37.1446
211	0b2df9ec334f4e2b8fea	京华汽校	114.504	37.1362
211	5fbd6f4f1c0149158f21	森林公园	114.502	37.1232
233	5072367d21a746c89203	辛店	114.502	37.1167
233	e366877c82084dbfbf8d	长信街口	114.501	37.1144
260	a6c41215bf7744719144	市二院	114.502	37.102
286	2b9f8330380744a795cd	人民街豫让桥路口	114.504	37.098
286	218931689eed420db312	人民街开元路口	114.507	37.098
284	0b6fb5b6081d451fbb9a	邢台学院	114.499	37.0915
298	1b7aec5c5ee64ecab771	翰林苑	114.492	37.0905
298	b43f5b1803fa4222b69e	永康花园西站	114.491	37.0865
238	728d622c3c064cada047	公交三公司	114.501	37.1098
238	12560d1bca3d49c9b4a7	公交三公司	114.502	37.11
206	4b0c66b042d4421cb0e7	光明街口	114.682	37.1286
194	fff5cd091a5344e78aa4	商品街北口	114.674	37.1296
194	eb12e3fc624348109de6	商品街北口	114.675	37.1293
128	188cf27c4b0c441e912c	监狱路口	114.686	37.1916
128	88f6811dfd1c43da9860	监狱路口	114.686	37.1918
114	d5f9bfbf468546949879	县砖厂	114.692	37.1963
173	02ca514edec142f38a07	任泽区检察院	114.667	37.1343
173	5ff21b0915bb489195e4	任泽区检察院	114.668	37.1344
502	63cd0709f3db483db082	县直小学	114.685	37.0363
502	14a5fe2153044f72bb4b	县直小学	114.685	37.0362
402	0aa65f3f546b44198bec	中兴街口	114.685	37.0591
402	44a6b286a90040fbb637	中兴街口	114.685	37.06
406	0e4c032545fe41138553	华兴公司	114.684	37.0645
402	7d0d9e9cf6a74733b210	华兴公司	114.684	37.0644
355	250c041389074aefbc09	李庄	114.7	37.0675
355	b0b4952c54094f8f8ad2	李庄	114.701	37.0676
367	f1a833f7f1ea409a9f50	白佛西站	114.746	37.0675
367	ddfce3233af64bca84df	白佛西站	114.746	37.0676
367	30a7c7f340b74b48989c	张庄	114.763	37.0672
367	68ee114e942645e28829	张庄	114.764	37.0674
367	d82e53aa6f8d444097e4	岗上东口	114.782	37.0647
367	27cc3040bb8b4aea837e	岗上东口	114.782	37.0649
584	9bd2d2b46c01491f9e9d	南和中医院	114.688	37.0042
682	765c15b4e9d044da86f8	三思	114.682	36.9564
682	240c641fd1854d13a350	三思	114.682	36.9563
682	68214083c6a24f11bfbe	西南部西口	114.677	36.9502
682	f17224db924144e4aa2c	西南部西口	114.677	36.9502
686	b3f47916314d48f0aa70	东大村西口	114.666	36.9411
686	ed894e0f3dcd4945a4f3	东大村西口	114.666	36.9411
700	768b3e9e08264348b7c8	西大村路口	114.663	36.9386
700	59ac0febd5354d698509	西大村路口	114.663	36.9387
700	e635f013258346ab8f52	工业园区东站	114.653	36.9324
700	2582c1d7d0604e47a744	工业园区东站	114.653	36.9327
680	4ab6d18a533a4bf88bb7	三思	114.692	36.9519
680	130cca516aa345fda2b9	三思	114.692	36.9517
680	795e3aad30c44e658cbb	三思南站	114.687	36.9491
680	0b1415c54852456ea1ed	三思南站	114.687	36.9492
628	f0865a966e3f47a285a2	高速路口	114.716	36.9933
628	dcdcddc1c2694416a203	高速路口	114.716	36.9932
338	25a43402d2844323ab2f	520队	114.476	37.0756
356	95138b025c6249d480cf	科技大厦电脑城	114.476	37.0713
372	5f4eff64453940edbd95	八一路口	114.476	37.0687
363	705bc74981934c33b8af	东关街口	114.511	37.0658
363	c67eb98252724500838e	市话分局	114.514	37.0657
364	dd6eba2938cb417e8f4d	福满院小区	114.519	37.0657
366	7c6a57c7ef8346e0856e	东关襄都路口	114.523	37.0658
366	ba1288262fda40de981d	辛庄西站	114.526	37.0658
366	6435e902dae64df5bf6f	辛庄	114.528	37.0656
388	a4996b89cdae40be9a54	邢台市中医院	114.566	37.06
392	bc9f63aaa9024174991b	润恒城	114.571	37.0645
392	f78abd2be29d446ab5bf	吴城	114.571	37.0683
392	ff9a89e9362741ef8f3e	南小吕	114.571	37.0722
336	8e01394a8d164c31a42b	进功集团	114.576	37.0748
334	685041b89e724f96b777	双楼路口	114.587	37.0757
330	acb965ed2fd345b986a6	祝村镇	114.592	37.0762
330	0ef013373aed4a83bad9	祝村东站	114.596	37.0762
330	ad0196b054354b4790e3	祝村信用社	114.6	37.0767
330	115e5c95f03a43f8b835	心河路口	114.604	37.0772
324	5a474f072c2c40a39596	石西	114.61	37.078
324	802aa3dd0415436588a5	石井	114.614	37.0784
317	887852c2733241e5b1fc	石东	114.623	37.0785
318	61ad029f99ae4cef9db6	韩村西站	114.631	37.0785
318	e6ec842db4ca4f26b067	韩村中站	114.636	37.0785
318	e611d29bc105431db12d	韩村路口	114.639	37.0785
347	823071f48c514ed2a2eb	唐庄路口	114.661	37.0713
353	58090cfff85a47e38572	贾宋信用社	114.666	37.07
353	a4a070f5b3e74b57b323	豆牌	114.669	37.0693
355	572d40d800f1499ba580	贾宋	114.684	37.0669
355	637fa08209fc4d4184c6	贾宋	114.684	37.067
353	a309148a93a54d388717	豆牌	114.67	37.0693
353	a4b876fc8d264f1cb2b0	贾宋信用社	114.667	37.07
347	873d1ad053f047c99a64	唐庄路口	114.661	37.0714
318	bd432eaf24e8432a90bb	韩村路口	114.639	37.0786
318	79a4573e0e424749ac1c	韩村中站	114.636	37.0786
318	1c7921ed14cf43cabea8	韩村西站	114.631	37.0786
317	8a2bf3e106d04ea18a8f	石东	114.623	37.0785
324	770fab909dd546298e02	石井	114.615	37.0784
324	72abdbd4030c481fb78f	石西	114.61	37.0781
330	bf638c4c03f94524bfa4	心河路口	114.604	37.0772
330	fb2cee3bd54042b4a5a6	祝村信用社	114.6	37.0768
330	079be1449a60475db028	祝村东站	114.596	37.0763
330	ecd01b1e3207459d9213	祝村镇	114.592	37.0763
334	60590612551c4f139dbd	双楼路口	114.587	37.0758
336	6b3626fc46e44449a7b2	进功集团	114.577	37.0749
392	7226416b0bf34de9b1c7	南小吕	114.57	37.0724
388	8e2b66dd900842aea73e	吴城	114.571	37.0683
392	da2dbe2f65e3465cbbd3	润恒城	114.57	37.0648
388	22d24b58e64d424ab97d	邢台市中医院	114.567	37.0605
366	c05f9995bc23438da22c	辛庄	114.528	37.0656
366	11011a640394492fb3bd	辛庄西站	114.526	37.0659
366	1b4dd1e834504f1daf79	东关襄都路口	114.523	37.0658
364	1462f4afba8744ca9b7b	福满院小区	114.52	37.0658
363	a65d29ad8ff74fd7be11	市话分局	114.515	37.0658
363	00209043873241798cdb	东关街口	114.511	37.0659
372	72ce6c55f501463885d5	八一路口	114.476	37.0684
356	6988c5bd2deb46a1ab83	科技大厦电脑城	114.476	37.0709
339	d8cd1f77384241f28231	520队	114.476	37.075
153	7cd9a94737614f97a935	心长	114.598	37.1547
220	8ca2c6c14c354eccab97	南盖宗西站	114.598	37.1468
220	63ac4101b5e044628021	南盖宗	114.605	37.1468
220	57b2179bfe6e4d8a85c7	东大树	114.606	37.1354
220	09978c3546494b31bf9b	铁楼路口	114.604	37.13
245	591e5045eb07490e95b0	西孙彩	114.604	37.1243
245	dfbe5db8f04044f18cd3	心河路口	114.605	37.1046
242	73f729e48adf45889eae	园博园北门	114.553	37.1043
241	925c0c84f0554a059166	邢东煤矿路口	114.54	37.1046
240	e457a0d8d9fb40c58a4a	清林雅筑小区	114.515	37.1046
240	307237791a434bacab8d	清林雅筑小区	114.514	37.1043
241	7580208875f34a279356	邢东煤矿路口	114.54	37.1042
242	e86213e12f3f4ec482c4	园博园北门	114.553	37.1039
245	55f454c52a70474ebb40	西孙彩	114.604	37.1237
220	9950975f209f446cad3e	铁楼路口	114.604	37.1299
220	4af3bb7eb96d46b8b562	东大树	114.606	37.1351
220	0c98cfae52c741a7954f	南盖宗	114.605	37.1468
220	f7843381a7b74791bfd8	南盖宗西站	114.599	37.1469
153	f87a077c00ed4cdca045	心长	114.598	37.1546
679	58e82dd9bf024dd2adee	北张庄	114.512	36.9539
679	cf77ff9ddc3a4e85a599	大村路口	114.523	36.954
679	4a06001750c042418818	东北流路口	114.534	36.9543
677	ba2eb8bc353049feb1f1	后大流路口	114.542	36.9545
677	e13aa172b4e244b59172	留村乡政府	114.551	36.9547
677	e2f5e8d3232d45f190d5	留村	114.553	36.9548
677	87a6788c2845455588c5	留村	114.553	36.9548
677	49861230b5dc4b14bb6e	留村乡政府	114.551	36.9548
677	2c9b0593a7bf4482a3ba	后大流路口	114.541	36.9545
679	0290d781f1da4e358de3	东北流路口	114.534	36.9543
679	1b4bb006af274a68a4fa	大村路口	114.523	36.954
679	0cc2db9f9e384b2fa1de	北张庄	114.512	36.9539
679	0b50e33521c7412e9a18	留村路口	114.499	36.9538
679	29d57b41060245fe96fb	留村路口	114.499	36.9538
372	144edc478cdf4ee8a402	火车站	114.49	37.0707
372	14a954a9df1345b4b4d3	火车站	114.49	37.0708
456	bd2280319f324d5f8b44	景河小区	114.433	37.0523
456	b595e851a0ce4d03ae5f	景河小区	114.433	37.0516
498	ac0fe534c9f94ba98031	滨江路七里河大桥	114.433	37.0334
498	38c323138b0c49a29fc8	滨江路七里河大桥	114.433	37.0334
593	092398ab3bcc435eb6f1	汇源考试场	114.433	37.0204
545	2ba09d89f08e44f3be02	汇源考试场	114.434	37.02
593	725872fc9554448fae6c	邓庄	114.433	37.0151
545	eccaeac292f9446981d8	邓庄	114.434	37.0151
593	6c08053edcd04a5480ed	邓庄商贸街	114.433	37.0119
593	fef94933e4e5441b8610	邓庄商贸街	114.433	37.0118
593	28076a9c723048ea87b5	西北留	114.427	37.0073
593	0f28a303c09d4258a757	西北留	114.427	37.0076
593	4e0da5227ca64bdb9701	前后留	114.411	37.003
593	4e51914bca2448ceb386	前后留	114.412	37.0032
593	37ebfad7fbe84f748bea	王村	114.4	37.0019
593	04c4fbe8105d4e38adbb	王村	114.401	37.0019
604	62e3fa41e2724d63a3aa	伍仲	114.386	37.0006
604	04df4aaf30454fada2d1	伍仲	114.385	37.0007
698	11d32bb4e1ec44ac87a7	羊范	114.364	37.0013
698	2b21b028ae3942669b78	羊范	114.364	37.0011
635	7dc611e32ee647cc82db	羊范西	114.352	36.9998
635	e614f7c1d1e54cb683dc	羊范西	114.352	37
698	ccb9a549ef7c450e8f88	朱庄路口	114.341	36.9916
698	ca5b0407962342d79866	朱庄路口	114.341	36.9916
676	e38531f7455a461c9bae	前后留东站	114.339	36.9874
698	7b63b84e1a6246e2b5ae	固坊	114.339	36.9879
676	9c6124db469e430bb0ed	十里亭	114.335	36.9586
676	2632fea340da48a3870a	十里亭	114.335	36.959
695	909e6a51f13a43859dc8	十里亭	114.335	36.9586
676	7ed5b4c2aa7542089799	十里亭	114.335	36.9589
698	3038b064b8e746f8a23d	葛泉生活区路口	114.343	36.9554
698	8e5fe729eba8415ea713	葛泉生活区路口	114.343	36.9554
695	8ade9e548aad46b18a6d	葛泉矿生活区	114.339	36.9512
695	83902164cea1454cad83	葛泉矿生活区	114.339	36.9512
758	e05d08b643574651827e	显德汪	114.243	36.8663
758	c607ab23166c405e8035	显德汪	114.243	36.8662
758	8b0b224a97f84eedaab3	窑坡	114.262	36.8694
758	f71b1da8e38042c5a695	窑坡	114.262	36.8695
758	51ae256b02714877ae28	朱金紫	114.274	36.8717
758	ae12b859170b446e84ad	朱金紫	114.275	36.8722
733	817d9365193f4f4e8ba2	白塔路口	114.286	36.8868
736	d08b609ae8b54e46aedb	白塔路口	114.285	36.8863
723	4fe868a8e1c4462ca3d2	毛村北站	114.304	36.9146
705	338a94c5cab5466a8abd	毛村北站	114.304	36.9146
723	313d1a98f2bd4733a77c	毛村	114.302	36.9121
705	4be875cb6c3d413fbafe	毛村	114.302	36.9119
723	1c4d52b2f77a4cc4ae3c	纬三路口	114.311	36.9236
723	8b66fa482ed54218bd7d	纬三路口	114.31	36.923
723	d281ee30869d4df0856b	柳沟	114.313	36.9305
695	0fb5dcb56ea94572b5d0	柳沟	114.313	36.9306
421	efee27be76424a91a536	体育馆西站	114.459	37.0577
411	f81f4f948edb415db645	体育馆西站	114.459	37.0582
447	04b4313baba747bb972b	邢钢宿舍	114.459	37.0524
447	a17c5d1741804050b0bf	邢钢宿舍	114.459	37.0523
447	8b3075e32d9e49018584	新光大酒店	114.459	37.0487
447	b86ed4c5ac0547469f14	新光大酒店	114.459	37.0493
538	5277b9a7805a4421a05e	金牛钾碱厂	114.46	37.0164
538	9e9755df1c0845418734	金牛钾碱厂	114.46	37.0159
538	c5d9694272df4df4b763	南外环路口	114.46	37.0154
556	86f842f6c98d4cea8133	南外环路口	114.46	37.0154
650	3211740fe67a46b2aa71	张宽街道办事处	114.46	37.0052
650	4a318afcf82245e88164	张宽街道办事处	114.461	37.0047
650	21d6737032fb4a83a03e	张宽街道办事处	114.46	37.0036
650	a5b6959a6c5245e59c88	张宽街道办事处	114.46	37.0037
658	104ca0b4d92740be8803	洛阳北站	114.462	36.9874
649	e8509bb562e2420b9b22	洛阳北站	114.463	36.9875
649	7543676b021a478594f8	洛阳村	114.463	36.9842
658	6b940ef8751345fdad36	西户路口	114.465	36.9794
649	224dc1a581d64f3a867e	西户路口	114.465	36.9794
698	31b8d354a18644099cfb	高庙村	114.468	36.9299
698	33458e49473644f7a552	高庙村	114.468	36.9298
698	970c00d65ee14f58ad49	申庄	114.468	36.9177
698	e84d53338e8048b6b219	申庄	114.468	36.917
698	469fa536a1bf42d38aa9	冀庄	114.468	36.9125
698	abec29e1ff5a46fcb3ea	冀庄	114.468	36.9125
649	9738496699a74249b55b	洛阳村	114.463	36.984
432	68309632734349e49323	公交驾校(爱尔眼科医院)	114.501	37.0502
432	c0c476e97f3d4fe1802a	公交驾校(爱尔眼科医院)	114.501	37.0507
432	dd6f10da2d414fa18d72	西牛角村	114.5	37.0528
432	0483b1d9acb7481a97e2	西牛角村	114.5	37.0529
418	2e3b310548da43448a5c	金水湾小区	114.5	37.0553
418	b439f5c84b3641d1961b	金水湾小区	114.5	37.055
418	871c86006b9c455f9e24	顺德诚上诚	114.5	37.057
418	9c184a647a414c7c9494	顺德诚上诚	114.5	37.0568
387	71265cb96d2244239665	中兴街口	114.5	37.0614
387	5a677aacb1414439be1f	中兴街口	114.5	37.0613
407	2b026fa7f6f44f509f8b	东石门	114.397	37.075
378	4de8d492f7264d9da63d	东石门	114.396	37.0752
407	8aff4076e9d44275b906	南尹郭	114.404	37.0865
407	e3e6cd0b0da0477590d4	南尹郭	114.404	37.0863
312	b4ec2d92740847a3a228	北尹郭路口	114.402	37.0947
407	04adc4364b6544af8a4b	北尹郭路口	114.402	37.0946
251	f14b832c9ef54bb2adc4	技师学院驾校	114.401	37.1211
252	52b82eb227314235ada9	技师学院驾校	114.401	37.121
193	1ee5972bbd554f088aa3	华旗专用汽车	114.402	37.1277
193	c5c62ecfa72c4d73b5d0	华旗专用汽车	114.402	37.1277
193	4ca22cf071884da1ab8a	霍楼路口	114.398	37.128
193	77a81c85183f435a853a	霍楼路口	114.398	37.128
251	67bf794e4fa24302a19f	北尚汪	114.385	37.1279
251	aca235092caf4bf29f7e	北尚汪	114.385	37.1279
193	74548f0429c64a3a9dde	董家沟东站	114.37	37.1315
193	26b791240ed94de481de	董家沟东站	114.37	37.1315
184	64923daf9e444c22a01f	董家沟	114.364	37.1314
184	d3b2ebf300274ed6b914	董家沟	114.363	37.1314
184	386c7d6272724c2dab47	张尔庄	114.358	37.1312
184	50a63591ff9143019332	张尔庄	114.358	37.1313
184	b19fe2ba216c4311abfa	张尔庄信用社	114.354	37.1313
184	2094a629f3ba493896af	张尔庄信用社	114.354	37.1314
304	3bac184b5fd8465c9905	傅家沟	114.328	37.1347
176	51fcc3bbbcb247ae8cc1	傅家沟	114.328	37.1347
304	0c6ae80d443640c5bab2	上马庄	114.321	37.1439
304	8f2176d5ef074bc993de	上马庄	114.321	37.144
650	39f10fb224404a13b8ac	南康庄北站	114.498	37.0109
557	1fd00860d020463dac28	南康庄北站	114.498	37.0108
305	9467637a15cd45c9843d	达活泉公园	114.477	37.0829
305	b7d8a89bd71c4e4aa29c	达活泉公园	114.477	37.0831
476	3fb0921829a1478d80da	龙泉新华路口	114.495	37.0388
476	da5c7773414549f78954	龙泉新华路口	114.496	37.039
610	bad2be9f32274ecdb9e3	康庄铺	114.506	37.01
610	2030d8ad4af044c5975f	康庄铺	114.507	37.0102
554	04e638eca7934babbf85	兰德铭苑小区	114.515	37.0102
554	4655eec26c414ec48be8	兰德铭苑小区	114.515	37.0106
554	ed7c95f23407434e867d	美和妇产医院	114.52	37.0105
554	a5aa8ab18a3841c6b29a	美和妇产医院	114.52	37.0107
554	38f8e56a8b60478e9516	河北首力防爆电机	114.526	37.0106
554	8aff263402a244a3b15c	河北首力防爆电机	114.527	37.0109
569	ff99f9741cc84b8a9d18	晶澳太阳能	114.534	37.0094
569	d0e4d2b59f9543e6a051	晶澳太阳能	114.534	37.0094
611	74e85dad93bc4cb8b619	河北康德重工	114.534	37.0061
612	0ad795c240bf4930b1d4	河北康德重工	114.534	37.0058
611	3526bb03d54c4a96bd03	美神宠物食品	114.534	37.0011
612	a795452170c44ebcb492	美神宠物食品	114.534	37.0001
641	ea4fc7aaad364e13a42d	北俎新村	114.534	36.9956
641	5420a0ec572d476c829f	北俎新村	114.534	36.9956
641	a847015501b14251815d	北俎村	114.538	36.9882
641	2721e49fe5c845b69f00	北俎村	114.538	36.9882
641	0fe21107cc6c40d1a216	北俎村委	114.541	36.9882
641	50ef60ff7bf742048ff1	北俎村委	114.541	36.9882
641	8cd5cd1d1c664e80805f	争创饲料	114.545	36.9883
641	5875fbc167914df99346	争创饲料	114.545	36.9883
644	b6a8479f425f41219fb7	潘庄	114.561	36.9886
644	52f610eb821c42b4852a	潘庄	114.561	36.9885
640	785819c12efd4c588530	薛庄	114.574	36.9891
640	bfadf01180e9401ebc45	薛庄	114.574	36.9891
666	ce21ae13b51c40a5a33a	青介	114.574	36.9813
666	562feb5a2b404b80b23b	青介	114.574	36.9814
667	7dab2d767faf407f92e7	留村农场	114.588	36.9652
667	c637f6f660cf415b8018	留村农场	114.587	36.9652
416	de0e899e1f8d4cfb888a	建设新华路口	114.495	37.0536
416	1f845da72b72451989d8	建设新华路口	114.495	37.0538
418	7f3105dabf474236805b	马市街口	114.502	37.0538
418	fb5b53344dd84e48b396	马市街口	114.502	37.0539
419	dfac96ccbaae46d7817b	建设开元路口	114.507	37.0535
419	1479bf1c92d747bfa2c0	建设开元路口	114.507	37.0537
424	3a7d474adb7344dea515	中国人民保险	114.511	37.0534
424	9a11adbd6dcd451496e9	中国人民保险	114.51	37.0536
424	4db72c630b1647cdb3a1	晋祠道北站	114.514	37.0535
424	16d357ac8e754470b5d1	晋祠道北站	114.515	37.0536
435	f7700e876bdf429486df	建设襄都路口	114.52	37.0534
420	dabe1f9d345f4025a3f7	建设襄都路口	114.52	37.0536
435	a61d42c8a2844e0aa292	襄都建设街口	114.522	37.0516
435	8efb8cdb852c4934b18e	襄都建设街口	114.522	37.051
444	d683d7d3d4d94439bf12	顺兴菜市场南站	114.525	37.0486
444	269264686ab04e08b28f	顺兴菜市场南站	114.525	37.0485
462	e60ef5d0a55f4456a004	公交驾校培训场	114.527	37.0462
462	f203da405b90448fb922	公交驾校培训场	114.527	37.046
470	a8774d68215547bc9b78	龙泉小区	114.53	37.0427
470	70cd5ab1be3d454da1ae	龙泉小区	114.53	37.0428
469	5d03b328b58143d7af17	邢东市场	114.537	37.0401
469	2f3af965796241c0813e	邢东市场	114.537	37.0402
547	92fa7731497e49fe982b	宋璟街口	114.66	37.013
469	9b8fab1abf964dffa61d	邢东市场	114.539	37.0416
469	922707e0d41a4a0c8ff5	邢东市场	114.539	37.0411
473	8b1caff6eea64d1584e7	爱心城市场	114.543	37.04
473	577181a0b3ae490fb5a1	爱心城市场	114.543	37.0402
473	150620989fe44c92a39a	旭阳学府	114.548	37.04
473	0ec68f5fb3c940b1a1b6	旭阳学府	114.548	37.0401
473	f03abf7719804aa2bd53	旭阳花园	114.552	37.0401
489	f0f25dce26604978b234	旭阳花园	114.552	37.0399
471	49656d43761844709a22	中兴武院	114.555	37.0399
471	b58813172d7c48d9ad9d	中兴武院	114.555	37.0401
480	20d52f70089a444c9560	东汪镇政府	114.559	37.0398
480	1d0f10c838024e9ebfbb	东汪镇政府	114.56	37.0398
480	6603177d4d354731825b	东汪路口	114.563	37.0388
480	5fa907f1b13d46a7bb62	东汪路口	114.565	37.0386
484	432eb7e29c534cfe97b8	东汪路口	114.565	37.0391
484	ae7fc87f08d346b7a821	富强路口	114.566	37.0427
484	6eff1958a2f8470193a4	富强路口	114.566	37.0428
445	b3f032a0e37a4f52a100	东静庵路口	114.567	37.048
484	6331b30eef3f41e5926b	东静庵路口	114.567	37.0477
445	c1be5333fe74411cbfee	东静庵	114.574	37.0481
445	e7c89f7c2e16456b98da	东静庵	114.574	37.0481
445	03f19624190d4a51b140	高速桥西口	114.578	37.0481
445	628db5cf0d944a828a2b	高速桥西口	114.578	37.0482
446	6c4ce80a85ab4bd4b709	王麻村	114.582	37.0482
446	afc3e7d46d9844918e9f	王麻村	114.582	37.0483
451	ef2154133ee640108a7b	双楼路口	114.586	37.048
451	ebb6c7b81a7e4f1090dc	双楼路口	114.586	37.0484
451	e94e3f3178bf405d9a66	任麻村	114.588	37.0474
451	d0c21cd79c96409b95f3	任麻村	114.588	37.0474
528	a7a34fb31f664699b0df	建国机械厂	114.593	37.0472
451	f4073afc166d488fad57	建国机械厂	114.593	37.0473
528	0f752a7dfeaa4007971d	精英艺术学院	114.594	37.0472
451	ec2bc20537a34481973e	精英艺术学院	114.593	37.0473
528	0ff0a8e5a0c74de39adb	郝麻村	114.6	37.0472
528	735b5680a1d745baa0c3	郝麻村	114.6	37.0473
528	d377ee6869334c0cb9e2	心河路口	114.605	37.0472
451	4c93b5c88165432fa2c0	心河路口	114.605	37.0473
455	95457613f6124862828b	赵麻村	114.609	37.0472
455	0a7be3da3a8941bca42a	赵麻村	114.609	37.0473
455	11391c36ce5b42e89ef5	景家屯	114.611	37.0473
455	392f85f6ce7e4cf1903e	景家屯	114.611	37.0473
477	56c9d0d96f604e72815e	龙泉羊市道口	114.499	37.0388
477	6b08c97dd6f348be93b5	龙泉羊市道口	114.499	37.0389
477	0a3619c840f54021a9d9	车管所	114.502	37.0388
477	7def58e4e5d0466888b2	车管所	114.503	37.0389
477	07ac3d26872a4cf8bef9	道口村	114.507	37.0388
477	1869ee933b8b4fc5ac32	道口村	114.507	37.0389
478	50ceafe85b82484598ca	德诚源著	114.509	37.0408
478	4bb5d6c0096544a2aeb6	德诚源著	114.509	37.0415
466	ff455768302245faa98c	五里铺(邢台兽医院)	114.509	37.0447
478	f97a347a78434a968c9d	五里铺(邢台兽医院)	114.509	37.0443
466	8d3701641df2462fb0f6	开元路新兴街口	114.509	37.0475
466	f751c1080f894a8bbfd4	开元路新兴街口	114.509	37.0477
348	caf0706002e443a0b837	市政府北院	114.498	37.0699
348	c408425707e44ce89838	市政府北院	114.499	37.0699
348	ed09575567a64e8cafe6	人民医院北门	114.494	37.0698
348	cb686119dbc84425872e	人民医院北门	114.494	37.0699
280	3947d71abe704335812b	中级法院	114.469	37.0914
280	10397016dc4d423c8920	中级法院	114.47	37.0916
231	804381596705751040	贾庄南站	114.455	37.112
280	5fcdea89b3354b509f54	天厦嘉园	114.475	37.0914
280	f82a8ba6a4f243e2b247	天厦嘉园	114.476	37.0916
265	bc04d0f3b6d4431bb983	邢台农商行	114.481	37.0971
265	4a95a2bd155546b5b1cc	邢台农商行	114.48	37.097
273	5ac78b753d1e4ec38a5f	温馨家园	114.482	37.0952
273	e27371bc78434e9faa54	温馨家园	114.482	37.0947
282	1639050e7e6c4103be07	温馨家园(爱晚红枫康复医院)	114.486	37.0955
282	b05b78fddb354395ae0a	温馨家园(爱晚红枫康复医院)	114.486	37.0955
384	427f7a1e3abb40ad93c5	新东街西口	114.51	37.0604
384	60d4594087794cda9441	新东街西口	114.511	37.0604
384	ac5f0b5dc31a4f9d8121	路家园	114.515	37.0604
384	a82ad3f81bcf40a7a8a2	路家园	114.515	37.0605
420	569cdaadbd9c425ab39a	西梁庄	114.521	37.0606
420	cebe1864b19f4247aeb1	西梁庄	114.52	37.0605
420	5afd3cd5d3bb4fbba51c	桥东区家属院	114.522	37.0589
420	d6a822cf03bf489b8c66	桥东区家属院	114.522	37.0585
425	a9a2b71ae9a34276b80f	英华学校	114.523	37.057
425	811f18464904429088d9	英华学校	114.523	37.057
425	fb671ac19aaa46de993e	大梁庄	114.527	37.057
425	e5564e83721946989a0b	大梁庄	114.527	37.0571
436	32c0380246874d1c9525	恒进纺织	114.532	37.057
436	a2ecbb047f2e4d7e9a50	恒进纺织	114.532	37.057
437	c5d7c267f5a84e7f929b	中国电信邢台公司	114.536	37.0569
437	eeae6284507c45c9b0be	中国电信邢台公司	114.536	37.057
437	513c877397b8402a93e6	市癫痫医院	114.539	37.0563
437	e5d4925847e64f1a8fbd	市癫痫医院	114.539	37.0563
437	526efe1d2421494fbfa0	蓝鸟家居新区	114.539	37.0523
437	fd15cc1f313b49308ac3	蓝鸟家居新区	114.539	37.0519
463	acfea86f3b5b449b8042	黄家屯	114.539	37.0481
463	b2b10fd83d7141628d08	黄家屯	114.539	37.0479
461	8c1f003b9dad4f14920d	思源学校	114.539	37.0448
461	754408fb6df84b5087d9	思源学校	114.539	37.0445
525	780b1c9430224a258ea6	王快村	114.565	37.0251
524	3db00654b30043f381db	王快村	114.565	37.0251
525	c88ed51f9ef9458981df	王快南站	114.565	37.0199
525	ca0a598b52c14ac69009	王快南站	114.566	37.0194
524	60be4749ed4a433fae26	邢台内陆港	114.573	37.0195
524	8a0a95695fe7449281e9	邢台内陆港	114.574	37.0195
536	f2b86c6f2f684c82ad90	同成股份公司	114.577	37.019
536	0d99ca75716748fab098	同成股份公司	114.577	37.019
537	e0fa6fbddc2e4c6fa88c	南市	114.58	37.0136
537	0b32bcd534c64e65aefb	南市	114.58	37.0137
536	801b70fe0cf94577b664	南市屯	114.591	37.0132
536	9f66d861d66e43d88e56	南市屯	114.591	37.0133
570	a8f30e2993ef49ddbbb8	河会	114.6	37.0155
570	3061bc631ca441388abe	河会	114.6	37.0155
554	9f427dae1f684e699131	邢台南郊医院	114.496	37.0166
554	ca6b1956493748dd8943	邢台南郊医院	114.496	37.0163
665	68216056601b419fa3e5	闫里客运站	114.729	36.9866
665	7d328626b68b410d8d5f	闫里客运站	114.729	36.9868
581	c0263f44b11e460b8400	南和中国人寿	114.675	37.0044
581	26bcdcba4b6c4d9887c8	南和中国人寿	114.675	37.0045
578	61cc02da788a46009879	南和公交公司	114.666	37.0047
578	f5292a41d1af4d448142	南和公交公司	114.666	37.0048
576	7dde9726a18746d3a5d1	南和区职教中心	114.66	37.006
577	696b93e652794d1c9538	南和区职教中心	114.661	37.0057
576	21a5011588de44d58638	南和区职教中心	114.659	37.005
576	35302b09aebc465c9f44	南和区职教中心	114.659	37.0051
547	73693a8d7a00493fa8e7	宋璟街口	114.661	37.0135
547	d66e904f092c4c2cabe9	卢牌	114.66	37.0171
547	0a70bcc92a24482fb2f5	卢牌	114.661	37.0155
547	7015f9f9f314421fa415	郭牌	114.661	37.0196
547	866184a3d64242f4a99b	郭牌	114.66	37.0215
501	66fdc4fe2ffb43a4bb94	西刘庄	114.66	37.0308
501	a84442dc6f5243e9a1db	西刘庄	114.66	37.03
501	69feab96309e47e79120	刁庄	114.66	37.0328
501	2bf526f0a8ca4301910a	刁庄	114.66	37.0336
501	068d9afa93e445f08557	第二检测基地	114.66	37.0358
501	41066ad80cb842a2aa75	第二检测基地	114.66	37.0354
501	a983a2f2750b472480d5	西侯庄	114.66	37.041
501	780189b7f2124413bd9b	西侯庄	114.66	37.0402
501	f72435e0b71449f59864	小胡村	114.66	37.0421
501	8019097c480944eda5d8	小胡村	114.66	37.0426
501	87300d0560b349e38443	苏和实验学校	114.659	37.0509
501	43df73d53d0c4714ba75	苏和实验学校	114.66	37.0491
501	f2174f57da6c4482ad2e	贾宋新村	114.659	37.056
468	71bedcd422304182bfa3	贾宋新村	114.659	37.056
354	dbd8ef27294e4422b0fc	火车站	114.489	37.0677
219	b0bf7592b90840c5af27	中煤旭阳路口	114.504	37.1496
211	234fa0b3c5e84ff7afa6	中煤旭阳路口	114.503	37.1496
151	db763cc0b82049e191b0	辛庄	114.502	37.1589
147	8ea99967c1514f7d8457	辛庄	114.502	37.1588
151	da9f02da497645cdac13	邢衡内丘南站	114.501	37.1651
147	cbc2a06448234c1c9b02	邢衡内丘南站	114.5	37.1649
139	151261b4330e4cd09aee	下屯	114.5	37.1757
139	d109f7a4dc5944819eda	下屯	114.5	37.1757
139	1f7e5c94d1ab494ebc93	建滔化工	114.5	37.18
136	2a4086586ab849699b98	建滔化工	114.5	37.1801
136	5a40108f054e40e7b13d	梁原店(邢台理工学校)	114.5	37.1846
136	21566691a8a14380aea5	梁原店(邢台理工学校)	114.5	37.1843
121	2ef0c2f0d37c44b3a739	官庄	114.502	37.2017
121	d6e26e9c3bed42a2843d	官庄	114.502	37.2018
121	fc638c8277a64f35b423	李田路口	114.503	37.217
109	bcea6c0cef604514896b	李田路口	114.504	37.2169
121	79a4a3d0f4924c119f90	小都城	114.504	37.2218
109	adc8c6f647814a36b4cc	小都城	114.505	37.2217
104	f156696f74494b328a97	兴发燃料公司	114.499	37.2241
104	3579a575402e41c1a546	兴发燃料公司	114.5	37.2242
104	02590fb8f4b647f99c88	煤销路口	114.493	37.2245
104	088e7c744b0246e9b723	煤销路口	114.494	37.2246
104	f8029009b50c440faa65	东庞转盘	114.487	37.225
102	ab295471fe944253814b	东庞转盘	114.486	37.2254
102	20af9c0dd929473fa501	东庞转盘	114.486	37.2253
102	dbac66f2f5854b5983b1	东庞转盘	114.486	37.2251
102	ff0b6588f8f14032ac3e	大孟镇	114.479	37.2255
102	b37b9247b008412297a7	大孟镇	114.479	37.2256
102	d7d40cefa9e5493d89f3	生活区	114.472	37.226
102	bf405c5630704732812a	生活区	114.472	37.2261
102	e4c092691b224c878065	矿道口	114.462	37.2279
102	fc144094df974181a3d3	矿道口	114.462	37.2278
102	9d77c181b1e9408cadb9	东庞矿	114.462	37.2363
102	0d7c77dff63a424fb2b7	东庞矿	114.462	37.2362
104	01a0051ae47743199d7c	大都城路口	114.505	37.2357
109	5db57e8f57e74a108231	大都城路口	114.506	37.2356
104	e7975f57bf4346a79430	铁顶墓村	114.509	37.2445
109	cb0fa07887c44068b06a	铁顶墓村	114.509	37.2446
104	84410f0ca66349c5b924	小马村	114.516	37.2558
109	292a0b94206f4f3aba22	小马村	114.516	37.2556
109	dc0f7611e884402e9b70	德普钢铁集团	114.52	37.2658
109	67e5aa5b201a47829ec1	德普钢铁集团	114.52	37.2656
109	1b3c6c6e5ee44bd5b7e3	康庄路口	114.525	37.2761
109	a8aac3b947204ddd9e4b	康庄路口	114.525	37.276
66	dae43651adce408e9871	康庄路口	114.525	37.2775
104	b36c2998e24c4bf8bf3b	朝阳南大街	114.516	37.2782
65	554d91a9a6964ba7b2e8	朝阳南大街	114.516	37.2784
51	6f2d54e48bd2484399e6	朝阳北大街	114.516	37.2849
51	75fde3d630e84a92a076	朝阳北大街	114.516	37.285
51	06e377d440dc4f9c9bb3	内丘中兴街口	114.512	37.2852
51	4fe6d4c31fea45c88852	内丘中兴街口	114.512	37.2853
50	e2b2dfdd41f14721a845	内丘贸易市场	114.511	37.2888
50	4a2421f913a846428cfd	内丘贸易市场	114.511	37.2883
36	2fef20f11a594a2488dc	内丘县医院（邢窑遗址博物馆）	114.508	37.2909
36	97afa93dbe1145caa8fe	内丘县医院（邢窑遗址博物馆）	114.507	37.2909
31	19912b795d1f4e14aaf2	内丘县法院	114.504	37.2911
31	6a0d1f1d544343699034	内丘县法院	114.504	37.2911
49	b24105bbae234c5aaf59	内丘县法院	114.505	37.2902
31	aac6fb58cac44a7faa10	内丘县中学	114.501	37.2914
31	e3bffb020f5f49aba130	内丘县中学	114.501	37.2914
48	3473bac1d9eb4d64bf1b	内丘恒源小区	114.494	37.292
31	78c80629ef9a4d089cd3	内丘恒源小区	114.495	37.2921
50	74d4014b43094058a2c5	内丘县政府	114.508	37.2857
50	14c115ced66b4080ac68	内丘县政府	114.509	37.2856
64	6d2db8c58fde423dad85	金海湾	114.511	37.2849
64	3c91f1cbf37443f4ac49	内丘县公路站	114.51	37.2811
104	bcd3a6c8358d410fa296	南程村	114.509	37.2765
104	3f9d10faa3df42b4a729	南程村	114.509	37.2751
104	6d90bd233f5543cf9166	凤凰村	114.507	37.2641
104	76448e4e60f14651970b	凤凰村	114.507	37.2654
102	9788983cfe484d3e9348	张夺村	114.489	37.2437
102	6a42c3ed729246128762	张夺村	114.489	37.2439
60	726c02f92e1c4335abc6	内丘县中医院	114.506	37.2795
60	59f3153c22594ab6b004	内丘县中医院	114.506	37.2795
58	d06fdd72665048f08b30	家乐园生活区	114.503	37.2819
60	ade5e73f9a064ea7bc6e	蓬山公园	114.504	37.2854
121	72940f325b834848be90	官庄治超站	114.501	37.1887
136	a2843fe94f6844209a85	官庄治超站	114.501	37.1884
64	ed54379d11d445e3b42a	内丘电力局	114.512	37.2789
64	a5837499d64b4889b890	内丘电力局	114.511	37.2788
282	f4413fa782704d94b39d	兴安装饰城	114.488	37.0915
282	a7999c2cf32c4df88576	兴安装饰城	114.488	37.0916
282	687ce37c074e462a95b0	百合尚筑	114.486	37.0932
282	0765b1e7ac20456a9f1f	百合尚筑	114.486	37.0931
266	86a63aaa4cf144b3b528	百合小筑	114.486	37.1012
266	c3158a5ef1134597ba26	百合小筑	114.486	37.1011
58	7ef46d2526f6476db272	内丘家乐园	114.502	37.2799
58	74a42bbc577247b089ee	内丘家乐园	114.502	37.2799
360	481513e57bff4ae1be36	四处北门	114.467	37.0661
360	63cb851a9dc240bcbac3	四处北门	114.468	37.0661
360	084f6927a22e42528408	矿务局医院	114.462	37.066
360	223a89e5fbfb41fa9118	矿务局医院	114.462	37.066
580	e81e7978254242868521	邢煤	114.454	37.0079
580	91099dc9b0534621b9ae	邢煤	114.454	37.0078
650	31161d6b37b74b58b17c	张宽	114.468	36.9975
650	4d2fd4482a7143eebca1	张宽	114.469	36.9976
650	a2ab26fd8e674255aab2	卧龙庄	114.469	36.9962
650	7ec17ee410754e9d8ce7	卧龙庄	114.469	36.9966
649	0fb705f016f141afbde2	工人村	114.469	36.9922
649	51c35841d9554f4a8e22	工人村	114.469	36.9915
368	cb0f8275ec5f48f59d0b	县广播站	114.381	37.065
368	1abf2ae8895242a48613	县广播站	114.381	37.0648
365	247a17e4781f4383a91c	五金厂	114.377	37.0656
365	970ec67984bb4f6fa203	五金厂	114.377	37.0654
365	26e1933b3410486fa855	小石头庄	114.371	37.0669
365	f921e1aa7e5f42a79f08	小石头庄	114.372	37.0664
365	3e2b2d2171da409bb828	大石头庄	114.363	37.0691
365	a2b73e8c97ce42b782ba	大石头庄	114.363	37.0692
365	c206fbef801341838279	七一渠	114.355	37.0705
365	557b9d405237443eb955	七一渠	114.355	37.0703
365	8fae7e97d42e48cd9967	县超限站	114.348	37.0704
365	20ea8ce33b8f49bcab5c	县超限站	114.348	37.0706
365	09bdb00da5184a3a88ab	皇台底	114.345	37.0704
365	0333d3049e194c3aaa3a	皇台底	114.345	37.0706
365	8865e49226cc4cb1884d	水泥厂	114.34	37.0706
365	9dfd963eda1a4032ab66	水泥厂	114.34	37.0708
365	15fcb57a51e64865909d	皇台底中学	114.334	37.0709
365	3e627e26725d49529c22	皇台底中学	114.334	37.0711
365	dbdbf19e79004b509011	贾乡灰窑	114.326	37.0734
365	e9a08d8cf31b4451a9af	贾乡灰窑	114.326	37.0733
365	8f9d685aec4a4538882f	贾乡口	114.32	37.077
365	259a197896574aebadaf	贾乡口	114.32	37.0771
365	de61acf2667544b1ae44	张果老山路口	114.316	37.08
365	28f29ee9d6644e05af97	张果老山路口	114.316	37.0798
304	a2f227ee94ad4233a7fb	坂上口	114.311	37.0855
304	f5a9248b65cd4030a51e	坂上口	114.311	37.0862
304	d182dfe25f994c889991	姚坪	114.297	37.0988
304	f28cb6ef5f4644d188c7	姚坪	114.297	37.0989
304	0d89447ae6ab4d42983a	马厂口	114.285	37.1053
304	970badfeee03416a9d4d	马厂口	114.285	37.1052
304	45b721357f88420ba3ee	黄店	114.271	37.1089
304	c40d13dfe86d460d8da0	黄店	114.271	37.1088
237	f7dbfc3737684dbeb25e	南会	114.268	37.1106
237	1a6a92770ae34556bbe4	南会	114.268	37.1105
304	8315922d20b84bb28037	长征厂车队	114.265	37.1146
304	44498338e8d84330a45a	长征厂车队	114.265	37.1145
304	ba3ffa66cd13493a90bf	北会	114.261	37.1173
304	a7964d71e32243cea5df	北会	114.261	37.1171
304	3a41031110e74c8faf66	生活区	114.256	37.1198
304	c13f1602c49c4499ab36	生活区	114.256	37.1197
304	e363bf282166494a9f03	西黄村中学	114.242	37.1355
304	6d5b94c349e94827b20e	西黄村中学	114.242	37.1354
169	10c259e088ba46f88a9b	西黄村	114.228	37.1404
169	25bf035602b140449a3a	西黄村	114.228	37.1402
231	fa55cec2d97243ffa782	梅花寨	114.458	37.1267
231	5f7bb681271d4a0d8533	梅花寨	114.458	37.1264
178	21c4d369834543ef94bc	东良舍路口	114.456	37.1329
178	756d570ab0704b96a986	东良舍路口	114.456	37.1327
178	ee13e53bc1aa4438956e	会宁北站	114.45	37.1359
178	4a2f70c85ddf4f809878	会宁北站	114.45	37.1357
178	4269ed8608e34816a5ac	大夫庄路口	114.443	37.1381
178	377fa05a76814be78ee0	大夫庄路口	114.443	37.138
178	b84c512bc9264b7f9c0d	幸福苑公寓	114.439	37.1399
178	570aa108b3e74ab2a9b8	幸福苑公寓	114.438	37.1399
178	a92db6b3b89643c39576	南良舍	114.423	37.1478
178	c90c7cd553f145a786be	南良舍	114.423	37.1478
211	3da182631d4c4a05a726	邢石路口	114.412	37.1507
211	383848bb54c445a59cf8	邢石路口	114.412	37.1504
149	7ab6e143777044f18016	邢衡高速管理处	114.407	37.1545
149	bd34a5d94128454b8f85	邢衡高速管理处	114.407	37.1543
149	ec238ca0c2f3427d96e5	时村	114.405	37.1568
149	a5c59d1b39b8470d8d62	时村	114.404	37.1569
137	d71000496e3748fdb4fb	郭村	114.394	37.1695
137	b135029ee7ca43efbe5a	郭村	114.394	37.1695
137	8fd8eb671cfa42a899fd	苏村	114.379	37.1704
137	377fd12dc18d482c950a	苏村	114.379	37.1704
137	5def20a36f0846699e1e	邢医养护中心	114.36	37.1721
137	fc3d3e9a786e4550919e	邢医养护中心	114.359	37.1721
137	8abf4babbac44192b4f1	皇寺	114.348	37.1811
137	421f8251e0854c7a8c1c	皇寺	114.348	37.1811
137	40cb01ec0faf4db5a338	东羊卧	114.344	37.1861
137	fa71b3c8492d431c8fb6	东羊卧	114.344	37.1861
137	0622d3ce750c49f6bd1f	八一水库	114.337	37.1951
137	e374bd1db9254c078d9d	八一水库	114.337	37.195
137	ec57160176634b47abab	张安北东口	114.31	37.209
137	cd6655e3a2a34543b189	张安北东口	114.31	37.209
453	25ffa088be224bcbac8f	周公村	114.384	37.0553
453	6660bad76c4943529583	周公村	114.384	37.0555
453	3357bfbcba1e49df9578	移联网信集团	114.374	37.0489
453	f6436a747daf4484bbf6	移联网信集团	114.374	37.0486
453	7c7d267f969642f0b106	大陈庄	114.36	37.0476
453	9055fefcfc384aa58102	大陈庄	114.36	37.0476
457	e820d655c4454fafb0ca	龙岗开发区路口	114.347	37.047
457	18a22328b43a44aba648	龙岗开发区路口	114.348	37.047
472	d194976c890e4b28a5c4	崔路	114.341	37.0449
472	e00b6ff3c4614959a79d	崔路	114.341	37.0449
472	2c6e25f372fd40a0a7ba	东侯兰路口	114.333	37.0427
472	06b1c424882549829cf9	东侯兰路口	114.333	37.0426
472	77a77bd13fd74724aef5	西侯兰路口	114.328	37.0408
472	cad3036e7dc14f7180a4	西侯兰路口	114.328	37.0407
467	dae0fb47ddc84981b152	岗西路口	114.308	37.0424
467	fed148d302dd4c0d8088	岗西路口	114.307	37.0424
503	ad373bba20904123abae	石坡头	114.295	37.025
503	b8b45c353e9247969415	石坡头	114.292	37.025
503	70f204958cc9436f9d52	龙化	114.267	37.0262
503	88a43b51988846d48889	龙化	114.267	37.0261
503	d9ac28083e4749b0949b	曹沟	114.263	37.0365
503	6071c426f08a468d970d	曹沟	114.263	37.0367
415	4c5bb073f1ca40e6b518	申庄北站	114.489	37.0538
415	f0fba4ee1cc84f85a8f7	申庄北站	114.489	37.0536
414	a63b1865ec9d4e67a737	建设桥西口	114.478	37.0538
414	efe33bbda67548fb995f	建设桥西口	114.478	37.0536
413	245e60467abb4f118e1c	众友家居	114.473	37.0537
413	19c39fb6d2dd40c2be30	众友家居	114.473	37.0537
423	60264ab24ba0483ea14a	育才路口	114.466	37.0536
423	0f6c506ce84c43028bba	育才路口	114.466	37.0535
422	cbd948c710304087a1be	现代城	114.462	37.0535
422	3b038936ee27434caf9c	现代城	114.462	37.0533
421	46c84245db1e48d5a63a	建设街钢铁路口	114.458	37.0533
421	6f0c7d67cb3a4ae7b60d	建设街钢铁路口	114.457	37.0533
421	67caa2d3effe4629b1ba	长征社区	114.454	37.0533
421	0d329764179b4f588ea1	长征社区	114.454	37.0532
421	d281153f973149b7a2fc	煤田机械厂	114.45	37.0532
421	f60488c385d84fa0bb72	煤田机械厂	114.45	37.0532
454	3af5efbdea3c4622bfab	太行新兴街口	114.448	37.0494
454	d724f54cfc3a44aab410	太行新兴街口	114.448	37.0497
456	57f8bedfcf43441b9f20	金兴药厂	114.427	37.0472
456	4f5c1236d0ed40edaae6	金兴药厂	114.428	37.0472
456	6fdd8e286ba9404790fd	通利公司	114.424	37.0472
456	58945d9781974e0a8a24	通利公司	114.423	37.0471
456	91953b1dcd824d80a91b	东先贤	114.418	37.0471
456	9cf6c928b7d94f92ac93	东先贤	114.418	37.047
456	8e5dceb4f7a541b69e63	信都区职教中心	114.413	37.047
456	2efba273f6a848d5b570	信都区职教中心	114.413	37.0469
456	26a9dbaef0c747faa577	北先贤	114.407	37.0471
456	df004f3e92754e459364	北先贤	114.407	37.0469
510	1a9a81ae465040efb148	福玉汽车(周公村)	114.391	37.0499
510	13a0ffef0d7941b5be25	福玉汽车(周公村)	114.391	37.0498
453	74bd966aea4f45728e0e	小陈庄	114.364	37.0477
453	834cbe8ccb214129865f	小陈庄	114.364	37.0477
509	d550763092e34bb3954f	东侯兰	114.33	37.0345
509	cc2a119a41a14d6ca604	东侯兰	114.33	37.0343
315	1a02c7ff34e54d81a210	东苑小区北站	114.516	37.0791
315	262abc0107c54afeacfe	东苑小区北站	114.516	37.0793
332	17d6fe78e7344d8a9f94	东苑小区	114.514	37.0778
332	827432732a13422a83a2	东苑小区	114.514	37.0782
332	f318bc255b3c455c8625	襄都区法院	114.514	37.0763
332	e62f44ac345c45aea90a	襄都区法院	114.514	37.0762
332	6cdc347707be49b5b692	黄家园小区	114.512	37.0755
332	18541d09fb464ac584d8	黄家园小区	114.512	37.0755
349	911eeae8f97848d19b04	中北小区	114.504	37.07
349	ab01a233eca4450a8d23	中北小区	114.504	37.07
349	198c360b3fd34ba9a945	红星顺德路口	114.501	37.07
349	8128b2ee0c934f709201	红星顺德路口	114.502	37.07
339	383134009dc14c8580f1	金泉社区	114.479	37.0761
339	6a58565235c44e38b6ed	金泉社区	114.479	37.0758
339	6398af791345407b9f50	中华小区	114.479	37.0734
339	74bd58daef9e4d96a3a7	中华小区	114.479	37.0738
644	496e58166e5f4d34b40d	潘庄	114.56	36.9843
441	a5051ab046fe4b489f23	永辉花园	114.477	37.051
441	a3deab59b04140a887be	君悦豪庭	114.477	37.0511
474	a05e4a47da024b8f8b96	货场路口	114.477	37.047
482	7979bb685421458d9fe9	货场路口	114.477	37.0469
482	da0cb12baaa647bdb191	南货场	114.477	37.0444
482	0301a14c5dcf4f2dbc2f	南货场	114.477	37.0446
482	0cdf142cb59f4775b464	永康水印城	114.477	37.0429
482	bee37158e3dd426c9a03	永康水印城	114.477	37.0429
494	7d697390a8c5483bb948	胡家营	114.477	37.0377
494	c664b2b1cb4a45efbe3c	胡家营	114.477	37.0377
494	584978bb574745a89d26	西郭村	114.477	37.0341
493	dcca12f2cf24440ba036	西郭村	114.477	37.0342
507	5f92cd256e7c426881ba	体育公园	114.477	37.03
521	5a073f093cd54cbeac68	体育公园	114.477	37.0298
507	d43a4b33e90a4524be55	七里河心岛	114.477	37.0263
521	eadc7d045bc947deb51b	七里河心岛	114.477	37.0263
507	df7dc93e4eed4aa09640	锦江不夜城西站	114.478	37.0235
538	d3de33ad066b4c65a10c	锦江不夜城西站	114.478	37.0234
507	dafbfeec27be4609b28d	锦江不夜城	114.481	37.0236
507	d87528d3e78a4bd4ab89	锦江不夜城	114.481	37.0236
320	a049e5bc72a445fd8c0f	团结小区	114.485	37.079
372	fd4df928e0314ac78dfd	团结小区	114.485	37.0786
321	2214506c4aba4f2a9a3c	上品家园	114.486	37.0816
321	1eac58d82f01453ea7b1	上品家园	114.486	37.081
298	e07069854f4249779eea	北小汪村	114.487	37.0854
298	e913a149ceb4452f97e5	北小汪村	114.486	37.0857
298	12e113f8ea8c46629723	北小汪村北站	114.486	37.0895
298	972b835b5d6745ffb0d6	北小汪村北站	114.486	37.0892
265	1d1bc7054fd24901addc	温馨家园北站	114.484	37.0971
265	fba8d2f450e34b0e9402	温馨家园北站	114.485	37.0969
264	ca5c67353fc040e090e9	富水嘉园	114.477	37.0971
264	a19248efcf94498c9574	富水嘉园	114.475	37.0969
263	70ad371f8d5a4f298aa8	规划设计院	114.471	37.097
263	4d6fd8d509f640c18874	规划设计院	114.47	37.0969
262	19e6dc9d02c245c7b7cd	盛世公馆	114.462	37.0971
262	536dcac869b24355a981	盛世公馆	114.461	37.097
250	869eaeaac6624f1385bd	第一看守所	114.451	37.1024
250	b4f379d48c61466abed7	第一看守所	114.452	37.102
253	7e1da4e0970346bda425	驾驶人考试中心	114.444	37.1019
253	c024474a26614116a628	驾驶人考试中心	114.444	37.1015
252	8754519a10da47c59f22	桥西口	114.43	37.1012
252	3d6fea115ae74498a086	桥西口	114.43	37.1009
252	16e612bf606445639f81	中原驾校	114.422	37.1013
252	26b5c3db6faa460da95c	中原驾校	114.422	37.101
252	1fe32646798b48dbac13	赵孤庄路口	114.418	37.1014
252	32d295865b4a44c1927e	赵孤庄路口	114.418	37.101
252	3c52a442c3b74bdc8905	赵孤庄	114.413	37.1049
252	b0490a67c98547d2a289	赵孤庄考场	114.408	37.1015
252	23cc9fe6f09d44d9a728	赵孤庄考场	114.408	37.1016
252	4f5ae18b6daf400db566	祥瑞驾校	114.401	37.1013
325	213721477a574ba0b385	团结爱民路口	114.466	37.0768
325	3f23d82a0b8d455a8671	团结爱民路口	114.465	37.0769
329	1293d7ae027240e8b175	团结钢铁路口	114.461	37.0765
329	f782c41e9248447f82a8	团结钢铁路口	114.462	37.0767
349	aaa6a0fde4e64228be33	红星开元路口	114.507	37.0702
349	747144f423a548c5a21b	红星开元路口	114.507	37.0703
211	9d863759779b40ab8a47	龙岗物流	114.494	37.1232
211	1e0d6a9ec117459d9c1c	龙岗物流	114.494	37.1233
229	714e85bb34704124992c	森林公园南站	114.502	37.1201
229	08c9d593bc6e47f49cac	森林公园南站	114.502	37.12
319	76545735e43a4ed2ae12	紫金泉街东口	114.479	37.0793
319	021c4eb2cd6f45b7bb38	紫金泉街东口	114.479	37.079
319	7f456b40ab3049cf91a8	南小汪	114.479	37.0817
319	60a6fe26b8d84b848061	南小汪	114.479	37.0818
281	d3ba9ba893fc4abe938c	消防四中队	114.481	37.0916
281	1687a588e9c64e43b55c	消防四中队	114.481	37.0915
454	271780518d044920a266	建设路口	114.448	37.0526
454	5e05a94412354a3b8a52	建设路口	114.448	37.0521
426	1dfa7d48163d4bb58c59	永泰园小区	114.448	37.0571
421	c741f3c43a5f4ef590f6	永泰园小区	114.449	37.0564
289	4c9880d81c0b4bc5b460	北张家屯	114.53	37.0914
289	1971b58ae09c45d0bb51	北张家屯	114.53	37.0911
276	14a5cb9356c14b05b47d	北召马	114.442	37.0914
276	c7f2566f4e324c49a795	北召马	114.442	37.0916
295	5e766d0b4f4748668860	北召马南站	114.441	37.0861
295	ada0d47b1d614b7d9625	北召马南站	114.441	37.0863
407	ce2e3fa2c00843b98f00	滨江邢州路口	114.432	37.0997
407	06efce4b79bb4728ac84	滨江邢州路口	114.432	37.0996
511	870a78a167b14a87b2d1	柴家庄	114.51	37.0314
511	e4e6dae2141a46bda225	柴家庄	114.51	37.0315
351	76a8f827f6e6474cb689	大吴庄	114.522	37.077
333	f1906e28944c43b48db8	大吴庄	114.521	37.0772
487	5e61396b113648eabf33	大贤村	114.584	37.0336
487	be60b41b2db04646a9a1	大贤村	114.584	37.0337
538	ef8dd5f4e415447985d7	电厂东院	114.495	37.0152
538	86a3b043a04e4d1dad46	电厂东院	114.495	37.0153
462	0c6fde93b778498ea692	电缆厂新区	114.534	37.0481
462	b8a4fe98cfd44448a941	电缆厂新区	114.534	37.0479
528	d5624d2825764a3582be	东市路口	114.59	37.0311
528	cb0c59eb14dc43c9b768	东市路口	114.59	37.0311
484	c6473f358c864c0b8383	东汪村	114.571	37.0368
484	adbc343ba87c44d0a5ea	东汪村	114.572	37.0366
307	540e126229044228982d	钢北生活区	114.46	37.0809
307	79740a304cab46b4a623	钢北生活区	114.46	37.0811
542	a34abfd6d2074ab9b5ed	高速路南口	114.563	37.0118
542	f10cf2a0fb7c465b9501	高速路南口	114.564	37.0121
511	d960a741965e4baf8ae3	公交六公司	114.529	37.0284
511	775ee4caf0e74a178147	公交六公司	114.529	37.0284
308	ba87ae8efb5848c1abb6	公交五公司	114.433	37.0839
407	23f630cbdc3f42669c30	公交五公司	114.433	37.0838
555	f986fea609c74992936e	好望角物流	114.566	37.0157
542	e09756848bd14c8fb6f3	好望角物流	114.565	37.0157
278	56837fca49d44f50be1d	河北机电学院	114.452	37.0914
278	934316db507c4965a6bc	河北机电学院	114.452	37.0916
528	db40b5d4ee4a45c6b996	河会西站	114.593	37.0297
528	d6d58548f6024e02b91d	河会西站	114.594	37.0295
546	54d6ecfa854a4cf8a267	后楼下村	114.539	37.0151
546	e5f9cf61f8dc466b9cfc	后楼下村	114.539	37.0152
511	ceabbfba7ba64f3da288	华庄	114.526	37.0322
511	796ee833f6694877a434	华庄	114.526	37.0323
253	8ad9fe335c404de5bfd1	会宁中学	114.43	37.1094
253	3543509f2426423183e3	会宁中学	114.43	37.1092
295	6cc26b60986d4044be40	机电学校	114.447	37.0861
295	22278628f7774ec5ab2c	机电学校	114.447	37.0862
435	13f2defb9e5e4c91b339	新兴街襄都路口	114.52	37.0491
435	4db482e1a8ec467182b1	新兴街襄都路口	114.521	37.0492
359	d1de79fd2c8e4325b681	金宫花园	114.456	37.0659
359	89f926c98b3948a5b03f	金宫花园	114.456	37.0658
297	173806524d5e4425ae9e	金华苑	114.46	37.086
297	9a56d3a29b74434cb9b2	金华苑	114.46	37.0861
434	4ca31a49f2e8411286dc	晋祠道	114.514	37.0491
434	1b189988c81e4b278889	晋祠道	114.515	37.0492
470	e80a91fa9ea8487ea151	晋祠路口	114.534	37.0409
470	9f4375005e8c4b0193fb	晋祠路口	114.534	37.0408
496	4ad2994975b94b69b070	开元悦城	114.509	37.0338
496	13a9567d931e4e56abf1	开元悦城	114.509	37.0337
527	4c846bbfb6354b2f8efb	孔桥村南站	114.556	37.0186
527	405e08a07f8b44b3aed9	孔桥村南站	114.556	37.0187
650	9f09c9dcc32340fe8a18	老电厂	114.477	37.0099
650	eef4b474b0ad4d5d9d21	老电厂	114.476	37.01
497	dbe4e612a05d4735af75	龙城汽配城	114.522	37.0353
[truncated: 868 more rows]

## Sheet: Sheet3
Boarding_stop_id	Boarding_stop_name	Alighting_stop_id	Alighting_stop_name	OD
c6f260dbfbec48b2a3bd	公交三公司	947bdf6e27074252b3cc	107路口	79
c6f260dbfbec48b2a3bd	公交三公司	66fea154b2024d0c80e6	邢州大道	2
c6f260dbfbec48b2a3bd	公交三公司	3b8e50b1da7447718edc	开元邢州大道口	12
c6f260dbfbec48b2a3bd	公交三公司	40e363196a774f62ad12	信都区人民医院	7
c6f260dbfbec48b2a3bd	公交三公司	ad4a0a23c95f4f4682d5	翟村	1
c6f260dbfbec48b2a3bd	公交三公司	e48eb73cd70f4ab6b11b	豫东市场	23
c6f260dbfbec48b2a3bd	公交三公司	9e59f3ace4a346d4b6ce	新立方灯饰广场	2
c6f260dbfbec48b2a3bd	公交三公司	2a96f0976bbf465a8c42	万达广场	4
c6f260dbfbec48b2a3bd	公交三公司	4dd7db45659f419dbb17	开元泉南街口	4
c6f260dbfbec48b2a3bd	公交三公司	750ff2ce73204f82af96	团结街开元路口	6
c6f260dbfbec48b2a3bd	公交三公司	4f466a32c8da4853a5ef	市信访局	11
c6f260dbfbec48b2a3bd	公交三公司	75320d862f864ac7913a	左岸春天	7
c6f260dbfbec48b2a3bd	公交三公司	284cf2956cd74b98a23f	天一城北站	64
c6f260dbfbec48b2a3bd	公交三公司	cc0821ed7c194a89855c	家乐园天一城	56
c6f260dbfbec48b2a3bd	公交三公司	0675392212764b908ac8	中心汽车站东口	17
c6f260dbfbec48b2a3bd	公交三公司	fb8ec54536894006882d	中心汽车站	7
c6f260dbfbec48b2a3bd	公交三公司	2fa4156ad52444038e73	火车站	15
c6f260dbfbec48b2a3bd	公交三公司	69d972c1d0b34948a23c	大通街口	68
c6f260dbfbec48b2a3bd	公交三公司	4802cc706fe847d5a0c7	邢台银行	82
c6f260dbfbec48b2a3bd	公交三公司	91cf0c1ee5bb4a5480fe	时代电子	25
c6f260dbfbec48b2a3bd	公交三公司	766b0c02e9a74bb29193	大洋百货(逗号立方)	16
c6f260dbfbec48b2a3bd	公交三公司	1ebdb11499694283a3d2	邢台矿业集团	19
c6f260dbfbec48b2a3bd	公交三公司	8a3865fd00824281b391	体育馆	12
c6f260dbfbec48b2a3bd	公交三公司	e4fca0f54f1a4e8eb6bf	钢铁路口	17
c6f260dbfbec48b2a3bd	公交三公司	164bf731831f4a9d8130	中兴太行路口	9
c6f260dbfbec48b2a3bd	公交三公司	dea29928133d41ce821d	古顺酿酒公司	4
c6f260dbfbec48b2a3bd	公交三公司	fe797fff22684828a712	西郊医院	6
c6f260dbfbec48b2a3bd	公交三公司	ad0adad325544ce0bc41	润鹏家居建材城	4
c6f260dbfbec48b2a3bd	公交三公司	e9fdb1664a2845b0b8c5	冷库街口	9
c6f260dbfbec48b2a3bd	公交三公司	15af9b56bb7c478d848a	景河西区	2
c6f260dbfbec48b2a3bd	公交三公司	41a2166394c94d01a923	南小郭东	5
c6f260dbfbec48b2a3bd	公交三公司	9ad33f3a16cc484ea91b	南小郭	2
c6f260dbfbec48b2a3bd	公交三公司	902f87d585a14e0597dc	西小郭	4
c6f260dbfbec48b2a3bd	公交三公司	0cd3fa8648cd4010b4aa	市政混凝土公司	2
c6f260dbfbec48b2a3bd	公交三公司	e4a20d9109004724b7c7	青园和谐城	2
c6f260dbfbec48b2a3bd	公交三公司	3c59d56b502e433c87fc	南石门	1
c6f260dbfbec48b2a3bd	公交三公司	06a383e2fcc54ad69757	德龙钢厂路口	2
c6f260dbfbec48b2a3bd	公交三公司	cb0f8275ec5f48f59d0b	县广播站	5
c6f260dbfbec48b2a3bd	公交三公司	26e1933b3410486fa855	小石头庄	1
c6f260dbfbec48b2a3bd	公交三公司	a2b73e8c97ce42b782ba	大石头庄	4
c6f260dbfbec48b2a3bd	公交三公司	1062395353510313984	大石头庄社区	2
947bdf6e27074252b3cc	107路口	66fea154b2024d0c80e6	邢州大道	2
947bdf6e27074252b3cc	107路口	3b8e50b1da7447718edc	开元邢州大道口	3
947bdf6e27074252b3cc	107路口	40e363196a774f62ad12	信都区人民医院	8
947bdf6e27074252b3cc	107路口	ad4a0a23c95f4f4682d5	翟村	1
947bdf6e27074252b3cc	107路口	e48eb73cd70f4ab6b11b	豫东市场	7
947bdf6e27074252b3cc	107路口	9e59f3ace4a346d4b6ce	新立方灯饰广场	4
947bdf6e27074252b3cc	107路口	2a96f0976bbf465a8c42	万达广场	3
947bdf6e27074252b3cc	107路口	4dd7db45659f419dbb17	开元泉南街口	3
947bdf6e27074252b3cc	107路口	750ff2ce73204f82af96	团结街开元路口	5
947bdf6e27074252b3cc	107路口	4f466a32c8da4853a5ef	市信访局	1
947bdf6e27074252b3cc	107路口	75320d862f864ac7913a	左岸春天	1
947bdf6e27074252b3cc	107路口	284cf2956cd74b98a23f	天一城北站	8
947bdf6e27074252b3cc	107路口	cc0821ed7c194a89855c	家乐园天一城	6
947bdf6e27074252b3cc	107路口	0675392212764b908ac8	中心汽车站东口	1
947bdf6e27074252b3cc	107路口	fb8ec54536894006882d	中心汽车站	1
947bdf6e27074252b3cc	107路口	2fa4156ad52444038e73	火车站	3
947bdf6e27074252b3cc	107路口	69d972c1d0b34948a23c	大通街口	8
947bdf6e27074252b3cc	107路口	4802cc706fe847d5a0c7	邢台银行	20
947bdf6e27074252b3cc	107路口	91cf0c1ee5bb4a5480fe	时代电子	6
947bdf6e27074252b3cc	107路口	766b0c02e9a74bb29193	大洋百货(逗号立方)	2
947bdf6e27074252b3cc	107路口	1ebdb11499694283a3d2	邢台矿业集团	4
947bdf6e27074252b3cc	107路口	8a3865fd00824281b391	体育馆	8
947bdf6e27074252b3cc	107路口	e4fca0f54f1a4e8eb6bf	钢铁路口	7
947bdf6e27074252b3cc	107路口	164bf731831f4a9d8130	中兴太行路口	2
947bdf6e27074252b3cc	107路口	dea29928133d41ce821d	古顺酿酒公司	1
947bdf6e27074252b3cc	107路口	fe797fff22684828a712	西郊医院	1
947bdf6e27074252b3cc	107路口	ad0adad325544ce0bc41	润鹏家居建材城	1
947bdf6e27074252b3cc	107路口	e9fdb1664a2845b0b8c5	冷库街口	4
947bdf6e27074252b3cc	107路口	15af9b56bb7c478d848a	景河西区	1
947bdf6e27074252b3cc	107路口	41a2166394c94d01a923	南小郭东	3
947bdf6e27074252b3cc	107路口	0cd3fa8648cd4010b4aa	市政混凝土公司	1
947bdf6e27074252b3cc	107路口	3c59d56b502e433c87fc	南石门	3
947bdf6e27074252b3cc	107路口	06a383e2fcc54ad69757	德龙钢厂路口	2
947bdf6e27074252b3cc	107路口	cb0f8275ec5f48f59d0b	县广播站	4
66fea154b2024d0c80e6	邢州大道	3b8e50b1da7447718edc	开元邢州大道口	2
66fea154b2024d0c80e6	邢州大道	40e363196a774f62ad12	信都区人民医院	1
66fea154b2024d0c80e6	邢州大道	e48eb73cd70f4ab6b11b	豫东市场	3
66fea154b2024d0c80e6	邢州大道	284cf2956cd74b98a23f	天一城北站	2
66fea154b2024d0c80e6	邢州大道	cc0821ed7c194a89855c	家乐园天一城	4
66fea154b2024d0c80e6	邢州大道	0675392212764b908ac8	中心汽车站东口	1
66fea154b2024d0c80e6	邢州大道	2fa4156ad52444038e73	火车站	1
66fea154b2024d0c80e6	邢州大道	69d972c1d0b34948a23c	大通街口	6
66fea154b2024d0c80e6	邢州大道	4802cc706fe847d5a0c7	邢台银行	5
66fea154b2024d0c80e6	邢州大道	91cf0c1ee5bb4a5480fe	时代电子	1
66fea154b2024d0c80e6	邢州大道	1ebdb11499694283a3d2	邢台矿业集团	3
66fea154b2024d0c80e6	邢州大道	e4fca0f54f1a4e8eb6bf	钢铁路口	3
66fea154b2024d0c80e6	邢州大道	ad0adad325544ce0bc41	润鹏家居建材城	1
66fea154b2024d0c80e6	邢州大道	e9fdb1664a2845b0b8c5	冷库街口	1
66fea154b2024d0c80e6	邢州大道	15af9b56bb7c478d848a	景河西区	2
66fea154b2024d0c80e6	邢州大道	3c59d56b502e433c87fc	南石门	2
66fea154b2024d0c80e6	邢州大道	cb0f8275ec5f48f59d0b	县广播站	2
66fea154b2024d0c80e6	邢州大道	a2b73e8c97ce42b782ba	大石头庄	1
3b8e50b1da7447718edc	开元邢州大道口	40e363196a774f62ad12	信都区人民医院	1
3b8e50b1da7447718edc	开元邢州大道口	ad4a0a23c95f4f4682d5	翟村	1
3b8e50b1da7447718edc	开元邢州大道口	e48eb73cd70f4ab6b11b	豫东市场	3
3b8e50b1da7447718edc	开元邢州大道口	4dd7db45659f419dbb17	开元泉南街口	4
3b8e50b1da7447718edc	开元邢州大道口	750ff2ce73204f82af96	团结街开元路口	1
3b8e50b1da7447718edc	开元邢州大道口	4f466a32c8da4853a5ef	市信访局	3
3b8e50b1da7447718edc	开元邢州大道口	75320d862f864ac7913a	左岸春天	4
3b8e50b1da7447718edc	开元邢州大道口	284cf2956cd74b98a23f	天一城北站	21
3b8e50b1da7447718edc	开元邢州大道口	cc0821ed7c194a89855c	家乐园天一城	2
3b8e50b1da7447718edc	开元邢州大道口	0675392212764b908ac8	中心汽车站东口	1
3b8e50b1da7447718edc	开元邢州大道口	fb8ec54536894006882d	中心汽车站	1
3b8e50b1da7447718edc	开元邢州大道口	69d972c1d0b34948a23c	大通街口	9
3b8e50b1da7447718edc	开元邢州大道口	4802cc706fe847d5a0c7	邢台银行	3
3b8e50b1da7447718edc	开元邢州大道口	91cf0c1ee5bb4a5480fe	时代电子	3
3b8e50b1da7447718edc	开元邢州大道口	1ebdb11499694283a3d2	邢台矿业集团	1
3b8e50b1da7447718edc	开元邢州大道口	8a3865fd00824281b391	体育馆	4
3b8e50b1da7447718edc	开元邢州大道口	e4fca0f54f1a4e8eb6bf	钢铁路口	2
3b8e50b1da7447718edc	开元邢州大道口	164bf731831f4a9d8130	中兴太行路口	1
3b8e50b1da7447718edc	开元邢州大道口	fe797fff22684828a712	西郊医院	1
3b8e50b1da7447718edc	开元邢州大道口	ad0adad325544ce0bc41	润鹏家居建材城	2
3b8e50b1da7447718edc	开元邢州大道口	e9fdb1664a2845b0b8c5	冷库街口	2
3b8e50b1da7447718edc	开元邢州大道口	15af9b56bb7c478d848a	景河西区	1
3b8e50b1da7447718edc	开元邢州大道口	41a2166394c94d01a923	南小郭东	3
3b8e50b1da7447718edc	开元邢州大道口	902f87d585a14e0597dc	西小郭	1
3b8e50b1da7447718edc	开元邢州大道口	0cd3fa8648cd4010b4aa	市政混凝土公司	2
3b8e50b1da7447718edc	开元邢州大道口	cb0f8275ec5f48f59d0b	县广播站	1
3b8e50b1da7447718edc	开元邢州大道口	a2b73e8c97ce42b782ba	大石头庄	2
3b8e50b1da7447718edc	开元邢州大道口	1062395353510313984	大石头庄社区	1
40e363196a774f62ad12	信都区人民医院	ad4a0a23c95f4f4682d5	翟村	9
40e363196a774f62ad12	信都区人民医院	e48eb73cd70f4ab6b11b	豫东市场	10
40e363196a774f62ad12	信都区人民医院	9e59f3ace4a346d4b6ce	新立方灯饰广场	2
40e363196a774f62ad12	信都区人民医院	2a96f0976bbf465a8c42	万达广场	8
40e363196a774f62ad12	信都区人民医院	4dd7db45659f419dbb17	开元泉南街口	4
40e363196a774f62ad12	信都区人民医院	750ff2ce73204f82af96	团结街开元路口	13
40e363196a774f62ad12	信都区人民医院	4f466a32c8da4853a5ef	市信访局	9
40e363196a774f62ad12	信都区人民医院	75320d862f864ac7913a	左岸春天	14
40e363196a774f62ad12	信都区人民医院	284cf2956cd74b98a23f	天一城北站	30
40e363196a774f62ad12	信都区人民医院	cc0821ed7c194a89855c	家乐园天一城	16
40e363196a774f62ad12	信都区人民医院	0675392212764b908ac8	中心汽车站东口	2
40e363196a774f62ad12	信都区人民医院	fb8ec54536894006882d	中心汽车站	1
40e363196a774f62ad12	信都区人民医院	2fa4156ad52444038e73	火车站	13
40e363196a774f62ad12	信都区人民医院	69d972c1d0b34948a23c	大通街口	11
40e363196a774f62ad12	信都区人民医院	4802cc706fe847d5a0c7	邢台银行	30
40e363196a774f62ad12	信都区人民医院	91cf0c1ee5bb4a5480fe	时代电子	8
40e363196a774f62ad12	信都区人民医院	766b0c02e9a74bb29193	大洋百货(逗号立方)	8
40e363196a774f62ad12	信都区人民医院	1ebdb11499694283a3d2	邢台矿业集团	9
40e363196a774f62ad12	信都区人民医院	8a3865fd00824281b391	体育馆	16
40e363196a774f62ad12	信都区人民医院	e4fca0f54f1a4e8eb6bf	钢铁路口	7
40e363196a774f62ad12	信都区人民医院	fe797fff22684828a712	西郊医院	1
40e363196a774f62ad12	信都区人民医院	ad0adad325544ce0bc41	润鹏家居建材城	2
40e363196a774f62ad12	信都区人民医院	e9fdb1664a2845b0b8c5	冷库街口	5
40e363196a774f62ad12	信都区人民医院	15af9b56bb7c478d848a	景河西区	5
40e363196a774f62ad12	信都区人民医院	41a2166394c94d01a923	南小郭东	3
40e363196a774f62ad12	信都区人民医院	9ad33f3a16cc484ea91b	南小郭	1
40e363196a774f62ad12	信都区人民医院	902f87d585a14e0597dc	西小郭	1
40e363196a774f62ad12	信都区人民医院	e4a20d9109004724b7c7	青园和谐城	6
40e363196a774f62ad12	信都区人民医院	3c59d56b502e433c87fc	南石门	9
40e363196a774f62ad12	信都区人民医院	06a383e2fcc54ad69757	德龙钢厂路口	12
40e363196a774f62ad12	信都区人民医院	cb0f8275ec5f48f59d0b	县广播站	1
40e363196a774f62ad12	信都区人民医院	26e1933b3410486fa855	小石头庄	1
40e363196a774f62ad12	信都区人民医院	a2b73e8c97ce42b782ba	大石头庄	5
ad4a0a23c95f4f4682d5	翟村	e48eb73cd70f4ab6b11b	豫东市场	8
ad4a0a23c95f4f4682d5	翟村	2a96f0976bbf465a8c42	万达广场	2
ad4a0a23c95f4f4682d5	翟村	4dd7db45659f419dbb17	开元泉南街口	3
ad4a0a23c95f4f4682d5	翟村	750ff2ce73204f82af96	团结街开元路口	5
ad4a0a23c95f4f4682d5	翟村	4f466a32c8da4853a5ef	市信访局	3
ad4a0a23c95f4f4682d5	翟村	75320d862f864ac7913a	左岸春天	2
ad4a0a23c95f4f4682d5	翟村	284cf2956cd74b98a23f	天一城北站	6
ad4a0a23c95f4f4682d5	翟村	cc0821ed7c194a89855c	家乐园天一城	9
ad4a0a23c95f4f4682d5	翟村	0675392212764b908ac8	中心汽车站东口	2
ad4a0a23c95f4f4682d5	翟村	fb8ec54536894006882d	中心汽车站	3
ad4a0a23c95f4f4682d5	翟村	2fa4156ad52444038e73	火车站	5
ad4a0a23c95f4f4682d5	翟村	69d972c1d0b34948a23c	大通街口	10
ad4a0a23c95f4f4682d5	翟村	4802cc706fe847d5a0c7	邢台银行	7
ad4a0a23c95f4f4682d5	翟村	91cf0c1ee5bb4a5480fe	时代电子	3
ad4a0a23c95f4f4682d5	翟村	766b0c02e9a74bb29193	大洋百货(逗号立方)	9
ad4a0a23c95f4f4682d5	翟村	1ebdb11499694283a3d2	邢台矿业集团	1
ad4a0a23c95f4f4682d5	翟村	8a3865fd00824281b391	体育馆	2
ad4a0a23c95f4f4682d5	翟村	e4fca0f54f1a4e8eb6bf	钢铁路口	3
ad4a0a23c95f4f4682d5	翟村	164bf731831f4a9d8130	中兴太行路口	1
ad4a0a23c95f4f4682d5	翟村	dea29928133d41ce821d	古顺酿酒公司	2
ad4a0a23c95f4f4682d5	翟村	ad0adad325544ce0bc41	润鹏家居建材城	2
ad4a0a23c95f4f4682d5	翟村	e9fdb1664a2845b0b8c5	冷库街口	2
ad4a0a23c95f4f4682d5	翟村	15af9b56bb7c478d848a	景河西区	1
ad4a0a23c95f4f4682d5	翟村	41a2166394c94d01a923	南小郭东	2
ad4a0a23c95f4f4682d5	翟村	902f87d585a14e0597dc	西小郭	1
[truncated: 70,600 more rows]
